# Supplementary material for: Comparative Transcriptomics Reveal Differential Expression of Coding and Non-Coding RNAs in Clinical Strains of Mycobacterium tuberculosis
Source: Int J Mol Sci. 2024 Dec 30;26(1):217. doi: 10.3390/ijms26010217 (PMC11720245; doi:10.3390/ijms26010217)
Supplement: Supplementary file 1 [file ijms-26-00217-s001.zip]

Archive with 6 entries (6 files):
- ijms-3328341- supplementary.pdf
- Supplementary file 2_KZN_sRNA_Seq.xlsx
- Supplementary file 3_H37Rv_sRNA_Seq.xlsx
- Supplementary file 4_Beijing_Total RNA_Seq.xlsx
- Supplementary file 5_KZN_Total RNA_Seq.xlsx
- Supplementary file 6_H37Rv_Total RNA_Seq.xlsx
