# Supplementary material for: Comparative Transcriptomics Reveal Differential Expression of Coding and Non-Coding RNAs in Clinical Strains of Mycobacterium tuberculosis
Source: Int J Mol Sci. 2024 Dec 30;26(1):217. doi: 10.3390/ijms26010217 (PMC11720245; doi:10.3390/ijms26010217)
Supplement: Supplementary file 1 [file ijms-26-00217-s001.zip › Supplementary file 2_KZN_sRNA_Seq.xlsx]

## Sheet: Sense RNA
Transcription Start	Transcription Stop	Strand	Product	Expression KZN	Transcript Size
4087068	4086907	-	predicted RNA	119182	161
4340712	4340797	+	predicted RNA	8378	85
2335625	2335561	-	predicted RNA	5538	64
3124881	3124715	-	predicted RNA	5014	166
613142	613226	+	predicted RNA	3280	84
65640	65532	-	predicted RNA	3015	108
2366409	2366548	+	predicted RNA	2846	139
1432800	1432621	-	predicted RNA	2832	179
2744204	2744067	-	predicted RNA	2540	137
3584108	3584007	-	predicted RNA	2409	101
3370566	3370682	+	predicted RNA	2374	116
3581746	3581725	-	predicted RNA	2324	21
4338418	4338559	+	predicted RNA	1879	141
63994	64009	+	predicted RNA	1855	15
2746448	2746360	-	predicted RNA	1787	88
562048	561972	-	predicted RNA	1724	76
3620797	3620493	-	predicted RNA	1651	304
1394839	1394678	-	predicted RNA	1590	161
458716	458647	-	predicted RNA	1553	69
2370061	2369892	-	predicted RNA	1504	169
3722970	3723069	+	predicted RNA	1430	99
3594684	3594816	+	predicted RNA	1260	132
3189020	3189011	-	predicted RNA	1253	9
2639421	2639518	+	predicted RNA	1185	97
1668515	1668808	+	predicted RNA	1183	293
3871355	3871343	-	predicted RNA	1177	12
2677061	2676846	-	predicted RNA	1124	215
3586822	3587013	+	predicted RNA	1048	191
2271970	2271802	-	predicted RNA	1034	168
1170571	1169949	-	predicted RNA	1028	622
2122580	2122508	-	predicted RNA	1007	72
2153444	2153363	-	predicted RNA	937	81
3244794	3244915	+	predicted RNA	906	121
3897087	3896577	-	predicted RNA	896	510
1180735	1181434	+	predicted RNA	894	699
1409367	1409445	+	predicted RNA	871	78
697464	697215	-	predicted RNA	854	249
4261430	4261291	-	predicted RNA	814	139
3890019	3889972	-	predicted RNA	811	47
2628664	2628824	+	predicted RNA	777	160
3246191	3246100	-	predicted RNA	728	91
1199505	1199605	+	predicted RNA	725	100
2739165	2739153	-	predicted RNA	667	12
3590790	3590713	-	predicted RNA	665	77
3638042	3637981	-	predicted RNA	657	61
839313	839456	+	predicted RNA	647	143
1171586	1171645	+	predicted RNA	642	59
2860878	2860827	-	predicted RNA	637	51
1951809	1951949	+	predicted RNA	630	140
402985	402976	-	predicted RNA	626	9
3568305	3567988	-	predicted RNA	621	317
748790	749097	+	predicted RNA	593	307
1449604	1449523	-	predicted RNA	591	81
516200	516114	-	predicted RNA	580	86
1729341	1729205	-	predicted RNA	565	136
2778505	2778413	-	predicted RNA	554	92
1266008	1266059	+	predicted RNA	548	51
547218	547064	-	predicted RNA	545	154
3231133	3231038	-	predicted RNA	544	95
2722535	2722500	-	predicted RNA	543	35
2353867	2353687	-	predicted RNA	536	180
4039771	4039215	-	predicted RNA	534	556
1934840	1934745	-	predicted RNA	531	95
3982035	3981932	-	predicted RNA	528	103
3816459	3816072	-	predicted RNA	517	387
1439386	1439485	+	predicted RNA	506	99
3109135	3109252	+	predicted RNA	506	117
3073115	3073205	+	predicted RNA	504	90
1536180	1536117	-	predicted RNA	502	63
1984609	1984630	+	predicted RNA	488	21
420111	420190	+	predicted RNA	486	79
4256729	4256655	-	predicted RNA	482	74
1221573	1221733	+	predicted RNA	479	160
3211206	3211132	-	predicted RNA	479	74
3503020	3503268	+	predicted RNA	475	248
1721742	1721102	-	predicted RNA	463	640
1413224	1413146	-	predicted RNA	458	78
3277013	3277145	+	predicted RNA	458	132
1619855	1619879	+	predicted RNA	457	24
4137785	4137742	-	predicted RNA	456	43
2182940	2182831	-	predicted RNA	455	109
998419	998668	+	predicted RNA	453	249
2221704	2221495	-	predicted RNA	448	209
811988	812147	+	predicted RNA	433	159
4042913	4042717	-	predicted RNA	433	196
1959777	1959754	-	predicted RNA	431	23
2526496	2526465	-	predicted RNA	431	31
2638568	2638670	+	predicted RNA	431	102
3496503	3496589	+	predicted RNA	427	86
3816025	3816440	+	predicted RNA	426	415
2326053	2325953	-	predicted RNA	425	100
251539	251704	+	predicted RNA	418	165
1733734	1733310	-	predicted RNA	409	424
2824987	2824909	-	predicted RNA	407	78
3441278	3441229	-	predicted RNA	405	49
88135	87931	-	predicted RNA	404	204
1276701	1276714	+	predicted RNA	398	13
2840904	2841009	+	predicted RNA	398	105
3353646	3353767	+	predicted RNA	396	121
1458506	1458198	-	predicted RNA	395	308
468551	468594	+	predicted RNA	392	43
2783044	2782977	-	predicted RNA	391	67
2166353	2166513	+	predicted RNA	385	160
100647	100711	+	predicted RNA	382	64
3150141	3152058	+	predicted RNA	380	1917
1358709	1358779	+	predicted RNA	377	70
4251106	4250913	-	predicted RNA	377	193
2677937	2677412	-	predicted RNA	371	525
4324214	4323949	-	predicted RNA	371	265
1397472	1397294	-	predicted RNA	369	178
4042939	4043026	+	predicted RNA	368	87
1602937	1602946	+	predicted RNA	363	9
3920481	3920579	+	predicted RNA	363	98
3437928	3438026	+	predicted RNA	356	98
3852422	3852332	-	predicted RNA	353	90
1227004	1226914	-	predicted RNA	352	90
3415285	3415226	-	predicted RNA	352	59
1024844	1024911	+	predicted RNA	351	67
3853439	3853332	-	predicted RNA	350	107
241375	241444	+	predicted RNA	345	69
1601655	1601784	+	predicted RNA	345	129
1200047	1200085	+	predicted RNA	343	38
2263642	2263563	-	predicted RNA	342	79
786873	786926	+	predicted RNA	337	53
3910463	3910431	-	predicted RNA	336	32
3881939	3881745	-	predicted RNA	335	194
2952609	2952359	-	predicted RNA	331	250
2516266	2516182	-	predicted RNA	328	84
2453616	2453524	-	predicted RNA	323	92
1087722	1087885	+	predicted RNA	315	163
1580172	1580318	+	predicted RNA	314	146
2684923	2684707	-	predicted RNA	306	216
2993064	2993108	+	predicted RNA	304	44
1837496	1837755	+	predicted RNA	302	259
248047	248022	-	predicted RNA	292	25
4057849	4058019	+	predicted RNA	291	170
4309963	4310140	+	predicted RNA	290	177
2488615	2488470	-	predicted RNA	287	145
74708	74650	-	predicted RNA	285	58
3820489	3820439	-	predicted RNA	284	50
4	101	+	predicted RNA	282	97
803493	803508	+	predicted RNA	282	15
2072600	2072582	-	predicted RNA	279	18
2460302	2460392	+	predicted RNA	278	90
3832839	3832746	-	predicted RNA	278	93
59183	59223	+	predicted RNA	275	40
3869553	3869483	-	predicted RNA	274	70
4326557	4326646	+	predicted RNA	274	89
1109327	1109176	-	predicted RNA	271	151
4157193	4157360	+	predicted RNA	271	167
1808182	1807802	-	predicted RNA	269	380
720315	720249	-	predicted RNA	263	66
2768988	2769141	+	predicted RNA	262	153
2393844	2393442	-	predicted RNA	259	402
1805924	1805871	-	predicted RNA	258	53
2266606	2266629	+	predicted RNA	258	23
3109149	3109101	-	predicted RNA	258	48
4317768	4317670	-	predicted RNA	257	98
137408	137449	+	predicted RNA	256	41
1319865	1319987	+	predicted RNA	256	122
1041239	1041287	+	predicted RNA	255	48
2262406	2262315	-	predicted RNA	255	91
1841110	1841447	+	predicted RNA	252	337
3224370	3224293	-	predicted RNA	252	77
3130131	3129805	-	predicted RNA	251	326
3750192	3750159	-	predicted RNA	251	33
2348257	2348211	-	predicted RNA	250	46
716702	716715	+	predicted RNA	249	13
2848432	2848420	-	predicted RNA	245	12
3871163	3871007	-	predicted RNA	245	156
2350390	2350263	-	predicted RNA	244	127
4309159	4309328	+	predicted RNA	244	169
2464923	2464851	-	predicted RNA	242	72
2750135	2750144	+	predicted RNA	242	9
3424571	3424701	+	predicted RNA	241	130
80339	80669	+	predicted RNA	239	330
3212036	3212315	+	predicted RNA	239	279
888342	888294	-	predicted RNA	238	48
2462673	2462715	+	predicted RNA	235	42
3135993	3135755	-	predicted RNA	235	238
3134145	3134205	+	predicted RNA	233	60
909429	909221	-	predicted RNA	231	208
1173818	1174134	+	predicted RNA	231	316
2948929	2948894	-	predicted RNA	231	35
367369	367461	+	predicted RNA	230	92
3704042	3704169	+	predicted RNA	227	127
344776	344829	+	predicted RNA	226	53
666168	665952	-	predicted RNA	226	216
3752690	3752803	+	predicted RNA	226	113
3473836	3473741	-	predicted RNA	224	95
50067	50042	-	predicted RNA	222	25
668773	668715	-	predicted RNA	221	58
782155	782358	+	predicted RNA	221	203
1498086	1498152	+	predicted RNA	221	66
2719361	2719451	+	predicted RNA	221	90
2754411	2754370	-	predicted RNA	221	41
447085	447062	-	predicted RNA	220	23
2837642	2837665	+	predicted RNA	219	23
710899	711079	+	predicted RNA	218	180
1542722	1542732	+	predicted RNA	218	10
222161	222225	+	predicted RNA	216	64
439688	439634	-	predicted RNA	216	54
3688678	3688613	-	predicted RNA	216	65
133901	134080	+	predicted RNA	214	179
1529443	1529326	-	predicted RNA	214	117
4252324	4252183	-	predicted RNA	214	141
3205753	3205881	+	predicted RNA	212	128
4304668	4304487	-	predicted RNA	212	181
3105873	3106025	+	predicted RNA	211	152
3213585	3213823	+	predicted RNA	211	238
1968541	1968494	-	predicted RNA	208	47
2317911	2317829	-	predicted RNA	208	82
3973009	3973074	+	predicted RNA	208	65
1894497	1894359	-	predicted RNA	207	138
3232862	3232904	+	predicted RNA	203	42
122335	122303	-	predicted RNA	202	32
1784262	1784179	-	predicted RNA	197	83
2465150	2465215	+	predicted RNA	197	65
2375339	2374847	-	predicted RNA	196	492
596915	596831	-	predicted RNA	195	84
1780383	1780430	+	predicted RNA	195	47
2347270	2346962	-	predicted RNA	194	308
1342021	1342071	+	predicted RNA	192	50
1803627	1803719	+	predicted RNA	189	92
4352649	4352576	-	predicted RNA	189	73
1401446	1401508	+	predicted RNA	188	62
2215348	2215290	-	predicted RNA	188	58
1015374	1015474	+	predicted RNA	187	100
2874384	2874472	+	predicted RNA	187	88
4287431	4287421	-	predicted RNA	187	10
1383340	1383324	-	predicted RNA	186	16
3433390	3433476	+	predicted RNA	186	86
1224441	1224541	+	predicted RNA	185	100
825705	825792	+	predicted RNA	184	87
3377892	3377944	+	predicted RNA	184	52
3384642	3384628	-	predicted RNA	184	14
988284	988209	-	predicted RNA	183	75
2203417	2203540	+	predicted RNA	182	123
1685411	1685467	+	predicted RNA	181	56
3076281	3076272	-	predicted RNA	181	9
549901	549934	+	predicted RNA	180	33
630293	630056	-	predicted RNA	180	237
3271205	3270665	-	predicted RNA	180	540
2974810	2974739	-	predicted RNA	179	71
468504	468361	-	predicted RNA	178	143
813920	813930	+	predicted RNA	177	10
1924343	1924352	+	predicted RNA	177	9
3350005	3350076	+	predicted RNA	177	71
3599063	3598905	-	predicted RNA	177	158
3830638	3830427	-	predicted RNA	177	211
3028880	3028851	-	predicted RNA	176	29
3310192	3310241	+	predicted RNA	175	49
755528	755265	-	predicted RNA	174	263
1005761	1005833	+	predicted RNA	174	72
163576	163539	-	predicted RNA	173	37
1985087	1985202	+	predicted RNA	173	115
3781877	3781914	+	predicted RNA	173	37
1071647	1071619	-	predicted RNA	172	28
861272	860901	-	predicted RNA	171	371
3740463	3740508	+	predicted RNA	171	45
1884485	1884735	+	predicted RNA	170	250
3883484	3883596	+	predicted RNA	170	112
1199446	1199334	-	predicted RNA	169	112
3382393	3382344	-	predicted RNA	169	49
58076	58293	+	predicted RNA	168	217
3043232	3043325	+	predicted RNA	168	93
2203373	2203199	-	predicted RNA	167	174
1435960	1435969	+	predicted RNA	166	9
3484524	3484542	+	predicted RNA	166	18
565713	566018	+	predicted RNA	165	305
2996109	2996221	+	predicted RNA	164	112
3018924	3018974	+	predicted RNA	164	50
3301521	3301454	-	predicted RNA	164	67
3613689	3613648	-	predicted RNA	163	41
1053160	1053176	+	predicted RNA	162	16
4349792	4349764	-	predicted RNA	162	28
532566	532486	-	predicted RNA	160	80
1562853	1562958	+	predicted RNA	160	105
1776140	1776853	+	predicted RNA	160	713
4080475	4080727	+	predicted RNA	159	252
505299	505319	+	predicted RNA	158	20
1573806	1573980	+	predicted RNA	158	174
4147696	4147637	-	predicted RNA	158	59
2569707	2569667	-	predicted RNA	157	40
1992072	1992110	+	predicted RNA	156	38
459656	459587	-	predicted RNA	155	69
1001704	1001803	+	predicted RNA	155	99
1531780	1531684	-	predicted RNA	155	96
3073365	3073099	-	predicted RNA	155	266
770636	771225	+	predicted RNA	154	589
1031001	1031159	+	predicted RNA	153	158
2018386	2018396	+	predicted RNA	153	10
4398880	4398658	-	predicted RNA	153	222
754485	754462	-	predicted RNA	152	23
2441453	2441398	-	predicted RNA	152	55
716697	716649	-	predicted RNA	151	48
1138702	1138664	-	predicted RNA	151	38
3295972	3295956	-	predicted RNA	151	16
994336	994305	-	predicted RNA	150	31
1290324	1290917	+	predicted RNA	150	593
2607828	2607552	-	predicted RNA	150	276
3794734	3794825	+	predicted RNA	150	91
4076344	4076119	-	predicted RNA	150	225
88143	88265	+	predicted RNA	149	122
4095265	4095356	+	predicted RNA	149	91
4329294	4329338	+	predicted RNA	149	44
4201790	4201756	-	predicted RNA	148	34
156752	156830	+	predicted RNA	147	78
263964	264006	+	predicted RNA	147	42
472961	472900	-	predicted RNA	147	61
1929231	1929292	+	predicted RNA	147	61
3501878	3501864	-	predicted RNA	147	14
183149	183136	-	predicted RNA	146	13
2740018	2740049	+	predicted RNA	146	31
2839566	2839584	+	predicted RNA	146	18
4075084	4074856	-	predicted RNA	146	228
1564139	1564199	+	predicted RNA	145	60
3648615	3648642	+	predicted RNA	145	27
9981	10014	+	predicted RNA	144	33
2384758	2384680	-	predicted RNA	144	78
574097	574112	+	predicted RNA	143	15
2189280	2189314	+	predicted RNA	143	34
2679785	2679798	+	predicted RNA	143	13
1969059	1969152	+	predicted RNA	142	93
476617	476653	+	predicted RNA	141	36
1432296	1432279	-	predicted RNA	140	17
783248	783281	+	predicted RNA	139	33
3047873	3047913	+	predicted RNA	139	40
4254533	4254574	+	predicted RNA	139	41
161885	161780	-	predicted RNA	138	105
2385564	2385493	-	predicted RNA	138	71
161863	161951	+	predicted RNA	137	88
2109393	2109440	+	predicted RNA	137	47
3562465	3562418	-	predicted RNA	137	47
4381009	4381238	+	predicted RNA	137	229
4136058	4135943	-	predicted RNA	136	115
663708	663800	+	predicted RNA	135	92
3885237	3885358	+	predicted RNA	135	121
2264655	2264741	+	predicted RNA	134	86
2488156	2488213	+	predicted RNA	134	57
2515025	2515153	+	predicted RNA	134	128
3409292	3409316	+	predicted RNA	134	24
3451409	3451643	+	predicted RNA	134	234
4296828	4296860	+	predicted RNA	134	32
1298465	1298362	-	predicted RNA	133	103
1802196	1802015	-	predicted RNA	133	181
3597262	3597080	-	predicted RNA	133	182
3951482	3951425	-	predicted RNA	133	57
4041425	4041370	-	predicted RNA	133	55
1864894	1864946	+	predicted RNA	132	52
3232506	3232400	-	predicted RNA	132	106
13814	13660	-	predicted RNA	131	154
1185677	1185550	-	predicted RNA	131	127
2196741	2196709	-	predicted RNA	131	32
2876691	2876587	-	predicted RNA	131	104
3035834	3035893	+	predicted RNA	131	59
79451	79113	-	predicted RNA	129	338
640416	640277	-	predicted RNA	129	139
1336040	1335961	-	predicted RNA	129	79
2885754	2885599	-	predicted RNA	129	155
3365648	3365710	+	predicted RNA	128	62
998685	998466	-	predicted RNA	127	219
2009281	2009304	+	predicted RNA	127	23
2077416	2078057	+	predicted RNA	127	641
3119227	3119207	-	predicted RNA	127	20
3503120	3502815	-	predicted RNA	127	305
60578	60911	+	predicted RNA	126	333
895650	895668	+	predicted RNA	126	18
2284126	2284168	+	predicted RNA	126	42
2515126	2514991	-	predicted RNA	126	135
1964582	1964632	+	predicted RNA	125	50
2666202	2666155	-	predicted RNA	125	47
2994534	2994424	-	predicted RNA	125	110
34253	34148	-	predicted RNA	124	105
86631	86656	+	predicted RNA	124	25
1533907	1533853	-	predicted RNA	124	54
1556075	1556145	+	predicted RNA	124	70
2077327	2076733	-	predicted RNA	123	594
2365316	2365224	-	predicted RNA	123	92
3272813	3272303	-	predicted RNA	123	510
830710	830762	+	predicted RNA	122	52
1407931	1408065	+	predicted RNA	122	134
2366372	2366278	-	predicted RNA	122	94
2511990	2511818	-	predicted RNA	122	172
3090567	3090546	-	predicted RNA	122	21
3665420	3665476	+	predicted RNA	122	56
1303603	1303690	+	predicted RNA	121	87
1497653	1497721	+	predicted RNA	121	68
2338075	2338163	+	predicted RNA	121	88
3248026	3247939	-	predicted RNA	121	87
3396430	3396334	-	predicted RNA	121	96
3911942	3912003	+	predicted RNA	121	61
4292865	4292824	-	predicted RNA	121	41
932017	931977	-	predicted RNA	120	40
1641446	1641643	+	predicted RNA	120	197
1758597	1758554	-	predicted RNA	120	43
2616569	2616417	-	predicted RNA	120	152
1772623	1772574	-	predicted RNA	119	49
2202137	2202045	-	predicted RNA	119	92
2411424	2411479	+	predicted RNA	119	55
2564000	2563866	-	predicted RNA	119	134
2850013	2849781	-	predicted RNA	119	232
31170	31289	+	predicted RNA	118	119
1311485	1311606	+	predicted RNA	118	121
2222242	2222229	-	predicted RNA	118	13
2849207	2849112	-	predicted RNA	118	95
72411	72370	-	predicted RNA	117	41
149594	149621	+	predicted RNA	117	27
556665	556717	+	predicted RNA	117	52
661590	661606	+	predicted RNA	117	16
1234572	1234626	+	predicted RNA	117	54
1313568	1313599	+	predicted RNA	117	31
1631432	1631461	+	predicted RNA	117	29
1943467	1943311	-	predicted RNA	117	156
2154790	2154870	+	predicted RNA	117	80
3071109	3071088	-	predicted RNA	117	21
518670	518792	+	predicted RNA	116	122
1779099	1779166	+	predicted RNA	116	67
1959127	1959101	-	predicted RNA	116	26
3892619	3892436	-	predicted RNA	116	183
1802574	1802643	+	predicted RNA	115	69
2465137	2464997	-	predicted RNA	115	140
2585700	2585763	+	predicted RNA	115	63
1998	2152	+	predicted RNA	114	154
760409	760435	+	predicted RNA	114	26
1201779	1201831	+	predicted RNA	114	52
2056422	2055950	-	predicted RNA	114	472
3376880	3376829	-	predicted RNA	114	51
3550844	3550892	+	predicted RNA	114	48
4114675	4114636	-	predicted RNA	114	39
1680995	1681044	+	predicted RNA	113	49
4117647	4117448	-	predicted RNA	113	199
23942	23868	-	predicted RNA	112	74
665361	665139	-	predicted RNA	112	222
1583999	1584060	+	predicted RNA	112	61
4117078	4116979	-	predicted RNA	112	99
177479	177167	-	predicted RNA	111	312
2586357	2586290	-	predicted RNA	111	67
2922024	2922152	+	predicted RNA	111	128
3971690	3971729	+	predicted RNA	111	39
836687	837030	+	predicted RNA	110	343
1479841	1479856	+	predicted RNA	110	15
1694949	1694960	+	predicted RNA	110	11
2953907	2953825	-	predicted RNA	110	82
3547289	3547237	-	predicted RNA	110	52
61925	62273	+	predicted RNA	109	348
883625	883660	+	predicted RNA	109	35
3300147	3300111	-	predicted RNA	109	36
4304886	4305163	+	predicted RNA	109	277
287058	287116	+	predicted RNA	108	58
819541	819450	-	predicted RNA	108	91
1897343	1897320	-	predicted RNA	108	23
3058945	3058908	-	predicted RNA	108	37
4276074	4275795	-	predicted RNA	108	279
736605	736576	-	predicted RNA	107	29
2197555	2197756	+	predicted RNA	107	201
2600290	2600874	+	predicted RNA	107	584
29732	29807	+	predicted RNA	106	75
2220857	2220817	-	predicted RNA	106	40
3842719	3842683	-	predicted RNA	106	36
4317605	4317516	-	predicted RNA	106	89
448142	448098	-	predicted RNA	105	44
1110519	1111031	+	predicted RNA	105	512
2413487	2413553	+	predicted RNA	105	66
2959153	2959055	-	predicted RNA	105	98
3065145	3065158	+	predicted RNA	105	13
3150096	3149939	-	predicted RNA	105	157
417267	417225	-	predicted RNA	104	42
604819	604837	+	predicted RNA	104	18
622361	622564	+	predicted RNA	104	203
1054221	1054342	+	predicted RNA	104	121
1380377	1380508	+	predicted RNA	104	131
1790083	1790187	+	predicted RNA	104	104
4393245	4392987	-	predicted RNA	104	258
3362	3372	+	predicted RNA	103	10
476523	476458	-	predicted RNA	103	65
560037	560120	+	predicted RNA	103	83
1478976	1478919	-	predicted RNA	103	57
3152192	3152686	+	predicted RNA	103	494
301643	301627	-	predicted RNA	102	16
986568	986539	-	predicted RNA	102	29
1038038	1038026	-	predicted RNA	102	12
1405892	1405785	-	predicted RNA	102	107
2493500	2493731	+	predicted RNA	102	231
3481904	3481980	+	predicted RNA	102	76
4340016	4340041	+	predicted RNA	102	25
2109567	2109408	-	predicted RNA	101	159
2446240	2445963	-	predicted RNA	101	277
2712105	2712055	-	predicted RNA	101	50
3794455	3794222	-	predicted RNA	101	233
837264	836961	-	predicted RNA	100	303
1356957	1356979	+	predicted RNA	100	22
2123705	2123662	-	predicted RNA	100	43
3424678	3424530	-	predicted RNA	100	148
3841299	3841246	-	predicted RNA	100	53
5099	5189	+	predicted RNA	99	90
535459	535250	-	predicted RNA	99	209
1089045	1089110	+	predicted RNA	99	65
1205365	1205561	+	predicted RNA	99	196
1871076	1871028	-	predicted RNA	99	48
484014	484151	+	predicted RNA	98	137
580851	581018	+	predicted RNA	98	167
2286638	2286547	-	predicted RNA	98	91
3540299	3540365	+	predicted RNA	98	66
3625895	3625868	-	predicted RNA	98	27
43511	43468	-	predicted RNA	97	43
140389	140325	-	predicted RNA	97	64
632007	632038	+	predicted RNA	97	31
2009660	2009758	+	predicted RNA	97	98
2099420	2099481	+	predicted RNA	97	61
2296991	2296908	-	predicted RNA	97	83
3774646	3774560	-	predicted RNA	97	86
1816228	1815978	-	predicted RNA	96	250
2123871	2123757	-	predicted RNA	96	114
2241037	2241047	+	predicted RNA	96	10
2831392	2831505	+	predicted RNA	96	113
2971298	2971268	-	predicted RNA	96	30
3345693	3345674	-	predicted RNA	96	19
3359124	3359413	+	predicted RNA	96	289
3642261	3642333	+	predicted RNA	96	72
4083722	4083701	-	predicted RNA	96	21
4361540	4361473	-	predicted RNA	96	67
2819496	2819452	-	predicted RNA	95	44
2992151	2992110	-	predicted RNA	95	41
3270336	3269882	-	predicted RNA	95	454
3631329	3631230	-	predicted RNA	95	99
4103965	4104007	+	predicted RNA	95	42
196595	196720	+	predicted RNA	94	125
1807515	1807122	-	predicted RNA	94	393
3389992	3389807	-	predicted RNA	94	185
3445760	3446206	+	predicted RNA	94	446
3488292	3488361	+	predicted RNA	94	69
1100702	1100767	+	predicted RNA	93	65
2392140	2391885	-	predicted RNA	93	255
2716623	2716774	+	predicted RNA	93	151
3208582	3208440	-	predicted RNA	93	142
3874396	3874451	+	predicted RNA	93	55
677308	677381	+	predicted RNA	92	73
1056261	1056306	+	predicted RNA	92	45
2363612	2363157	-	predicted RNA	92	455
3025253	3025214	-	predicted RNA	92	39
343848	343863	+	predicted RNA	91	15
385305	385356	+	predicted RNA	91	51
771285	771424	+	predicted RNA	91	139
1781162	1781230	+	predicted RNA	91	68
2425174	2425058	-	predicted RNA	91	116
2451578	2451718	+	predicted RNA	91	140
2724102	2724075	-	predicted RNA	91	27
72361	72391	+	predicted RNA	90	30
323238	323225	-	predicted RNA	90	13
463652	463668	+	predicted RNA	90	16
837144	837812	+	predicted RNA	90	668
2123366	2123648	+	predicted RNA	90	282
2666442	2666431	-	predicted RNA	90	11
2876501	2876724	+	predicted RNA	90	223
3430421	3430462	+	predicted RNA	90	41
4040111	4040035	-	predicted RNA	90	76
779810	779774	-	predicted RNA	89	36
906250	906269	+	predicted RNA	89	19
1549089	1548798	-	predicted RNA	89	291
1807735	1807574	-	predicted RNA	89	161
1921287	1921307	+	predicted RNA	89	20
2083552	2083600	+	predicted RNA	89	48
2744940	2744931	-	predicted RNA	89	9
3240684	3240783	+	predicted RNA	89	99
3278462	3278445	-	predicted RNA	89	17
3524160	3524169	+	predicted RNA	89	9
3627330	3627297	-	predicted RNA	89	33
3908788	3908770	-	predicted RNA	89	18
4010085	4010034	-	predicted RNA	89	51
1576247	1576308	+	predicted RNA	88	61
2109499	2109575	+	predicted RNA	88	76
2493894	2493988	+	predicted RNA	88	94
3181377	3181399	+	predicted RNA	88	22
4253445	4253345	-	predicted RNA	88	100
838905	839001	+	predicted RNA	87	96
2046344	2046415	+	predicted RNA	87	71
2103464	2103535	+	predicted RNA	87	71
2313692	2313649	-	predicted RNA	87	43
2425298	2425476	+	predicted RNA	87	178
2795995	2796066	+	predicted RNA	87	71
3513363	3513262	-	predicted RNA	87	101
3837422	3837467	+	predicted RNA	87	45
4328024	4328077	+	predicted RNA	87	53
355903	355926	+	predicted RNA	86	23
366636	366682	+	predicted RNA	86	46
565218	565240	+	predicted RNA	86	22
654121	654153	+	predicted RNA	86	32
1025723	1025750	+	predicted RNA	86	27
1331976	1331935	-	predicted RNA	86	41
1460543	1460895	+	predicted RNA	86	352
1760980	1760992	+	predicted RNA	86	12
2157913	2157873	-	predicted RNA	86	40
3480941	3480952	+	predicted RNA	86	11
4053573	4053651	+	predicted RNA	86	78
4374741	4374671	-	predicted RNA	86	70
391437	391467	+	predicted RNA	85	30
1470376	1470659	+	predicted RNA	85	283
3271593	3271336	-	predicted RNA	85	257
3280195	3280139	-	predicted RNA	85	56
3377078	3377099	+	predicted RNA	85	21
3543358	3543301	-	predicted RNA	85	57
3839951	3839928	-	predicted RNA	85	23
4184923	4185047	+	predicted RNA	85	124
230718	230765	+	predicted RNA	84	47
596861	596961	+	predicted RNA	84	100
740543	740499	-	predicted RNA	84	44
839183	839141	-	predicted RNA	84	42
1607443	1607502	+	predicted RNA	84	59
3844866	3844857	-	predicted RNA	84	9
4158975	4159235	+	predicted RNA	84	260
574186	574090	-	predicted RNA	83	96
1181307	1181266	-	predicted RNA	83	41
1363542	1363510	-	predicted RNA	83	32
1591558	1591501	-	predicted RNA	83	57
2124519	2124560	+	predicted RNA	83	41
2985947	2985906	-	predicted RNA	83	41
3241050	3240815	-	predicted RNA	83	235
3244724	3244683	-	predicted RNA	83	41
3839751	3839734	-	predicted RNA	83	17
665938	666143	+	predicted RNA	82	205
1927341	1927656	+	predicted RNA	82	315
2188043	2187996	-	predicted RNA	82	47
2507350	2507627	+	predicted RNA	82	277
2710615	2710436	-	predicted RNA	82	179
3283838	3283647	-	predicted RNA	82	191
59970	59997	+	predicted RNA	81	27
309778	309487	-	predicted RNA	81	291
342009	341961	-	predicted RNA	81	48
952022	952031	+	predicted RNA	81	9
1976700	1976642	-	predicted RNA	81	58
2153333	2153380	+	predicted RNA	81	47
2385008	2384951	-	predicted RNA	81	57
2417549	2417502	-	predicted RNA	81	47
2631250	2631058	-	predicted RNA	81	192
2811789	2811831	+	predicted RNA	81	42
3057917	3057872	-	predicted RNA	81	45
3086322	3086377	+	predicted RNA	81	55
3297949	3298115	+	predicted RNA	81	166
149356	149433	+	predicted RNA	80	77
591207	591276	+	predicted RNA	80	69
901464	901400	-	predicted RNA	80	64
2286539	2286670	+	predicted RNA	80	131
2870307	2870187	-	predicted RNA	80	120
3191461	3191566	+	predicted RNA	80	105
3417993	3418048	+	predicted RNA	80	55
3453273	3453283	+	predicted RNA	80	10
4208764	4209824	+	predicted RNA	80	1060
174696	174724	+	predicted RNA	79	28
577773	577824	+	predicted RNA	79	51
618509	618540	+	predicted RNA	79	31
1043841	1043928	+	predicted RNA	79	87
1674041	1674089	+	predicted RNA	79	48
1863202	1863152	-	predicted RNA	79	50
2280874	2280883	+	predicted RNA	79	9
3211566	3211629	+	predicted RNA	79	63
3720750	3720805	+	predicted RNA	79	55
4066106	4066038	-	predicted RNA	79	68
4323998	4324199	+	predicted RNA	79	201
4336608	4336641	+	predicted RNA	79	33
66796	67011	+	predicted RNA	78	215
140104	140032	-	predicted RNA	78	72
1434429	1434466	+	predicted RNA	78	37
1607998	1607929	-	predicted RNA	78	69
1772654	1772754	+	predicted RNA	78	100
1940668	1941541	+	predicted RNA	78	873
2305508	2305466	-	predicted RNA	78	42
2424521	2424373	-	predicted RNA	78	148
2606486	2606417	-	predicted RNA	78	69
3200313	3200203	-	predicted RNA	78	110
4106114	4106100	-	predicted RNA	78	14
663806	663787	-	predicted RNA	77	19
857069	857030	-	predicted RNA	77	39
2599726	2599687	-	predicted RNA	77	39
2865783	2865722	-	predicted RNA	77	61
2912906	2912928	+	predicted RNA	77	22
3272012	3271650	-	predicted RNA	77	362
3775177	3775387	+	predicted RNA	77	210
149489	149408	-	predicted RNA	76	81
545613	545600	-	predicted RNA	76	13
732213	732239	+	predicted RNA	76	26
1240828	1240932	+	predicted RNA	76	104
2394326	2394285	-	predicted RNA	76	41
2527215	2527004	-	predicted RNA	76	211
2548491	2548445	-	predicted RNA	76	46
3111773	3111704	-	predicted RNA	76	69
3150631	3150542	-	predicted RNA	76	89
3766081	3765974	-	predicted RNA	76	107
4274502	4274535	+	predicted RNA	76	33
97774	97860	+	predicted RNA	75	86
630157	630199	+	predicted RNA	75	42
1106099	1106118	+	predicted RNA	75	19
1548892	1548977	+	predicted RNA	75	85
1708111	1708153	+	predicted RNA	75	42
2371600	2371512	-	predicted RNA	75	88
2393074	2393044	-	predicted RNA	75	30
3397443	3397488	+	predicted RNA	75	45
3987837	3987865	+	predicted RNA	75	28
89627	89703	+	predicted RNA	74	76
510954	510916	-	predicted RNA	74	38
711719	711846	+	predicted RNA	74	127
1220737	1220770	+	predicted RNA	74	33
1400117	1400162	+	predicted RNA	74	45
1715403	1715290	-	predicted RNA	74	113
1929256	1929173	-	predicted RNA	74	83
2802071	2802041	-	predicted RNA	74	30
4088574	4088518	-	predicted RNA	74	56
4170653	4170748	+	predicted RNA	74	95
4230963	4230987	+	predicted RNA	74	24
4347827	4347598	-	predicted RNA	74	229
566668	566754	+	predicted RNA	73	86
639252	639295	+	predicted RNA	73	43
1125758	1125387	-	predicted RNA	73	371
1453927	1453976	+	predicted RNA	73	49
1456382	1456356	-	predicted RNA	73	26
1781030	1781100	+	predicted RNA	73	70
3046255	3046205	-	predicted RNA	73	50
3269806	3269625	-	predicted RNA	73	181
603023	603034	+	predicted RNA	72	11
753671	753811	+	predicted RNA	72	140
855469	855448	-	predicted RNA	72	21
1257792	1258008	+	predicted RNA	72	216
1563320	1563111	-	predicted RNA	72	209
2049373	2049485	+	predicted RNA	72	112
2604034	2604021	-	predicted RNA	72	13
2723216	2723428	+	predicted RNA	72	212
3098448	3098365	-	predicted RNA	72	83
3616912	3616850	-	predicted RNA	72	62
3619823	3619805	-	predicted RNA	72	18
3871735	3871693	-	predicted RNA	72	42
4270228	4270263	+	predicted RNA	72	35
2484431	2484291	-	predicted RNA	71	140
2557165	2557211	+	predicted RNA	71	46
3474317	3474393	+	predicted RNA	71	76
3669197	3669186	-	predicted RNA	71	11
4254565	4254525	-	predicted RNA	71	40
1221723	1221597	-	predicted RNA	70	126
2021894	2021914	+	predicted RNA	70	20
2175329	2175293	-	predicted RNA	70	36
2451599	2451552	-	predicted RNA	70	47
2954576	2954562	-	predicted RNA	70	14
2986095	2986052	-	predicted RNA	70	43
3365697	3365623	-	predicted RNA	70	74
3787793	3787817	+	predicted RNA	70	24
3927930	3927970	+	predicted RNA	70	40
4012623	4012671	+	predicted RNA	70	48
4275751	4275837	+	predicted RNA	70	86
4340813	4340736	-	predicted RNA	70	77
1062585	1062680	+	predicted RNA	69	95
1655588	1655601	+	predicted RNA	69	13
1918121	1917891	-	predicted RNA	69	230
2317920	2317936	+	predicted RNA	69	16
2992252	2992205	-	predicted RNA	69	47
3531257	3531100	-	predicted RNA	69	157
4127560	4127547	-	predicted RNA	69	13
25609	25567	-	predicted RNA	68	42
622939	623008	+	predicted RNA	68	69
833309	833538	+	predicted RNA	68	229
1024821	1024719	-	predicted RNA	68	102
2702627	2702375	-	predicted RNA	68	252
2783116	2783280	+	predicted RNA	68	164
3354432	3354641	+	predicted RNA	68	209
3895237	3895340	+	predicted RNA	68	103
4138935	4138799	-	predicted RNA	68	136
4154602	4154575	-	predicted RNA	68	27
180959	180858	-	predicted RNA	67	101
291997	292072	+	predicted RNA	67	75
404706	404626	-	predicted RNA	67	80
992797	992335	-	predicted RNA	67	462
1348912	1348936	+	predicted RNA	67	24
1621084	1621163	+	predicted RNA	67	79
3134141	3134048	-	predicted RNA	67	93
3270567	3270405	-	predicted RNA	67	162
3379022	3379097	+	predicted RNA	67	75
3699760	3699501	-	predicted RNA	67	259
394230	394138	-	predicted RNA	66	92
738518	738475	-	predicted RNA	66	43
790866	790702	-	predicted RNA	66	164
843507	843517	+	predicted RNA	66	10
1398295	1398271	-	predicted RNA	66	24
1488467	1488541	+	predicted RNA	66	74
1796686	1796614	-	predicted RNA	66	72
2484238	2483744	-	predicted RNA	66	494
2628849	2628739	-	predicted RNA	66	110
2998975	2998947	-	predicted RNA	66	28
3144739	3144961	+	predicted RNA	66	222
3347682	3347654	-	predicted RNA	66	28
4308367	4308439	+	predicted RNA	66	72
507391	507330	-	predicted RNA	65	61
1346981	1347140	+	predicted RNA	65	159
1948641	1948510	-	predicted RNA	65	131
2190214	2190244	+	predicted RNA	65	30
2531456	2531380	-	predicted RNA	65	76
3669609	3669590	-	predicted RNA	65	19
4203693	4203591	-	predicted RNA	65	102
4261493	4261553	+	predicted RNA	65	60
4262409	4262591	+	predicted RNA	65	182
87932	87972	+	predicted RNA	64	40
302649	302633	-	predicted RNA	64	16
790407	790368	-	predicted RNA	64	39
905080	905019	-	predicted RNA	64	61
930430	930505	+	predicted RNA	64	75
1280231	1280289	+	predicted RNA	64	58
1329285	1329303	+	predicted RNA	64	18
1333525	1333535	+	predicted RNA	64	10
1661133	1660986	-	predicted RNA	64	147
1721590	1721629	+	predicted RNA	64	39
1784574	1784607	+	predicted RNA	64	33
1852417	1852432	+	predicted RNA	64	15
1851643	1851591	-	predicted RNA	64	52
1976358	1976690	+	predicted RNA	64	332
1974912	1974871	-	predicted RNA	64	41
1983795	1983701	-	predicted RNA	64	94
2199655	2199787	+	predicted RNA	64	132
2426851	2427073	+	predicted RNA	64	222
2461754	2461763	+	predicted RNA	64	9
2574138	2574423	+	predicted RNA	64	285
3129880	3129920	+	predicted RNA	64	40
3144894	3144836	-	predicted RNA	64	58
3272226	3272161	-	predicted RNA	64	65
3709815	3709806	-	predicted RNA	64	9
3778396	3778409	+	predicted RNA	64	13
3830649	3830728	+	predicted RNA	64	79
4085680	4085658	-	predicted RNA	64	22
4194737	4194777	+	predicted RNA	64	40
4298212	4298227	+	predicted RNA	64	15
4360583	4360563	-	predicted RNA	64	20
868607	868594	-	predicted RNA	63	13
1321051	1321159	+	predicted RNA	63	108
1384137	1384210	+	predicted RNA	63	73
1389729	1389688	-	predicted RNA	63	41
1424535	1424525	-	predicted RNA	63	10
1458387	1458451	+	predicted RNA	63	64
1656959	1657046	+	predicted RNA	63	87
1767113	1767145	+	predicted RNA	63	32
1910503	1910553	+	predicted RNA	63	50
2019935	2019994	+	predicted RNA	63	59
2191426	2191313	-	predicted RNA	63	113
2600310	2600204	-	predicted RNA	63	106
2641709	2641735	+	predicted RNA	63	26
4109469	4109348	-	predicted RNA	63	121
148493	148595	+	predicted RNA	62	102
328438	328401	-	predicted RNA	62	37
636254	636224	-	predicted RNA	62	30
852688	852789	+	predicted RNA	62	101
992108	992263	+	predicted RNA	62	155
1005379	1005471	+	predicted RNA	62	92
1125255	1125142	-	predicted RNA	62	113
1183321	1183563	+	predicted RNA	62	242
1278155	1278284	+	predicted RNA	62	129
1729505	1729551	+	predicted RNA	62	46
1862127	1862138	+	predicted RNA	62	11
1963205	1963339	+	predicted RNA	62	134
2280406	2280330	-	predicted RNA	62	76
3486918	3487086	+	predicted RNA	62	168
4029188	4029170	-	predicted RNA	62	18
4254743	4254672	-	predicted RNA	62	71
97022	97055	+	predicted RNA	61	33
730630	730478	-	predicted RNA	61	152
754297	754212	-	predicted RNA	61	85
829898	829928	+	predicted RNA	61	30
2527036	2527194	+	predicted RNA	61	158
2632390	2632348	-	predicted RNA	61	42
3205266	3205235	-	predicted RNA	61	31
3607596	3607560	-	predicted RNA	61	36
3937055	3936769	-	predicted RNA	61	286
171434	171462	+	predicted RNA	60	28
437626	437559	-	predicted RNA	60	67
534092	534050	-	predicted RNA	60	42
635892	635857	-	predicted RNA	60	35
1090538	1090559	+	predicted RNA	60	21
1103080	1103009	-	predicted RNA	60	71
1356555	1356566	+	predicted RNA	60	11
1851596	1851675	+	predicted RNA	60	79
1867768	1867586	-	predicted RNA	60	182
1978747	1978712	-	predicted RNA	60	35
2198769	2198801	+	predicted RNA	60	32
2448958	2448913	-	predicted RNA	60	45
2599816	2599910	+	predicted RNA	60	94
2684469	2684512	+	predicted RNA	60	43
2718193	2718204	+	predicted RNA	60	11
2800364	2800416	+	predicted RNA	60	52
2820114	2820021	-	predicted RNA	60	93
2878306	2878245	-	predicted RNA	60	61
3127826	3127874	+	predicted RNA	60	48
3247898	3248001	+	predicted RNA	60	103
3269568	3269053	-	predicted RNA	60	515
3459027	3458977	-	predicted RNA	60	50
3812842	3812860	+	predicted RNA	60	18
4396657	4396589	-	predicted RNA	60	68
219357	219311	-	predicted RNA	59	46
306312	306289	-	predicted RNA	59	23
665741	665713	-	predicted RNA	59	28
703071	703123	+	predicted RNA	59	52
706243	706223	-	predicted RNA	59	20
799478	799675	+	predicted RNA	59	197
829131	829144	+	predicted RNA	59	13
1006039	1006093	+	predicted RNA	59	54
1006023	1005980	-	predicted RNA	59	43
1281053	1281113	+	predicted RNA	59	60
1782580	1782592	+	predicted RNA	59	12
1878052	1878129	+	predicted RNA	59	77
1945341	1945316	-	predicted RNA	59	25
2213947	2213906	-	predicted RNA	59	41
2599236	2599398	+	predicted RNA	59	162
2770887	2770934	+	predicted RNA	59	47
3556530	3556202	-	predicted RNA	59	328
3557832	3557748	-	predicted RNA	59	84
4231043	4230999	-	predicted RNA	59	44
534790	534844	+	predicted RNA	58	54
753441	753563	+	predicted RNA	58	122
781314	781269	-	predicted RNA	58	45
1095277	1095305	+	predicted RNA	58	28
1130849	1130786	-	predicted RNA	58	63
1174022	1173822	-	predicted RNA	58	200
1211621	1211576	-	predicted RNA	58	45
1427659	1427604	-	predicted RNA	58	55
1430030	1430003	-	predicted RNA	58	27
1492549	1492407	-	predicted RNA	58	142
1622433	1622660	+	predicted RNA	58	227
1790485	1790511	+	predicted RNA	58	26
1799125	1799076	-	predicted RNA	58	49
2046789	2046747	-	predicted RNA	58	42
2095523	2095466	-	predicted RNA	58	57
2862136	2862243	+	predicted RNA	58	107
3106463	3106454	-	predicted RNA	58	9
3152189	3152113	-	predicted RNA	58	76
3299498	3299456	-	predicted RNA	58	42
3891718	3891676	-	predicted RNA	58	42
4184407	4184538	+	predicted RNA	58	131
267754	267712	-	predicted RNA	57	42
287051	287041	-	predicted RNA	57	10
417131	417140	+	predicted RNA	57	9
510619	510598	-	predicted RNA	57	21
610406	610423	+	predicted RNA	57	17
809704	809728	+	predicted RNA	57	24
825700	825661	-	predicted RNA	57	39
918669	918630	-	predicted RNA	57	39
946580	946688	+	predicted RNA	57	108
956131	956091	-	predicted RNA	57	40
1016590	1016602	+	predicted RNA	57	12
1113011	1113035	+	predicted RNA	57	24
1123899	1123871	-	predicted RNA	57	28
1335820	1335879	+	predicted RNA	57	59
1723842	1723800	-	predicted RNA	57	42
1807616	1808076	+	predicted RNA	57	460
2047562	2047522	-	predicted RNA	57	40
2372854	2372834	-	predicted RNA	57	20
2648630	2648596	-	predicted RNA	57	34
2756598	2756607	+	predicted RNA	57	9
2791304	2791335	+	predicted RNA	57	31
2892118	2892132	+	predicted RNA	57	14
3117857	3117837	-	predicted RNA	57	20
3212307	3212263	-	predicted RNA	57	44
3276222	3276255	+	predicted RNA	57	33
3397507	3397464	-	predicted RNA	57	43
3429149	3429108	-	predicted RNA	57	41
3476244	3476219	-	predicted RNA	57	25
3589897	3589863	-	predicted RNA	57	34
3817852	3817746	-	predicted RNA	57	106
3881764	3881805	+	predicted RNA	57	41
3927858	3927688	-	predicted RNA	57	170
4075857	4075817	-	predicted RNA	57	40
4088096	4088168	+	predicted RNA	57	72
4168444	4168486	+	predicted RNA	57	42
4267847	4267831	-	predicted RNA	57	16
4301981	4301928	-	predicted RNA	57	53
106845	106862	+	predicted RNA	56	17
176998	177092	+	predicted RNA	56	94
218329	218442	+	predicted RNA	56	113
412061	412248	+	predicted RNA	56	187
659671	659767	+	predicted RNA	56	96
703511	703554	+	predicted RNA	56	43
847218	847362	+	predicted RNA	56	144
1109313	1109357	+	predicted RNA	56	44
1116969	1117239	+	predicted RNA	56	270
1441899	1441866	-	predicted RNA	56	33
1564346	1564493	+	predicted RNA	56	147
2136368	2136414	+	predicted RNA	56	46
2192334	2192291	-	predicted RNA	56	43
2417116	2417100	-	predicted RNA	56	16
2668331	2668286	-	predicted RNA	56	45
3129752	3129699	-	predicted RNA	56	53
3273514	3273419	-	predicted RNA	56	95
3387758	3387717	-	predicted RNA	56	41
3797235	3797277	+	predicted RNA	56	42
3859259	3859199	-	predicted RNA	56	60
3865077	3865330	+	predicted RNA	56	253
4032531	4032517	-	predicted RNA	56	14
99496	99588	+	predicted RNA	55	92
151309	151406	+	predicted RNA	55	97
671476	671485	+	predicted RNA	55	9
698214	698173	-	predicted RNA	55	41
847292	847158	-	predicted RNA	55	134
914103	914047	-	predicted RNA	55	56
1239244	1239295	+	predicted RNA	55	51
1332250	1332121	-	predicted RNA	55	129
1564270	1564209	-	predicted RNA	55	61
1592286	1592330	+	predicted RNA	55	44
2649952	2649938	-	predicted RNA	55	14
2659897	2659658	-	predicted RNA	55	239
3060915	3060874	-	predicted RNA	55	41
3187626	3187590	-	predicted RNA	55	36
3361139	3361220	+	predicted RNA	55	81
3493698	3493588	-	predicted RNA	55	110
3716958	3716887	-	predicted RNA	55	71
4027092	4026989	-	predicted RNA	55	103
4106333	4106282	-	predicted RNA	55	51
25922	25871	-	predicted RNA	54	51
218583	218639	+	predicted RNA	54	56
296635	296589	-	predicted RNA	54	46
606685	606758	+	predicted RNA	54	73
1018709	1018555	-	predicted RNA	54	154
1606004	1605915	-	predicted RNA	54	89
1781100	1781047	-	predicted RNA	54	53
1811629	1811601	-	predicted RNA	54	28
1876642	1876605	-	predicted RNA	54	37
2228332	2228377	+	predicted RNA	54	45
2277890	2277903	+	predicted RNA	54	13
2318668	2318689	+	predicted RNA	54	21
2498894	2498844	-	predicted RNA	54	50
2529018	2529031	+	predicted RNA	54	13
2550009	2549959	-	predicted RNA	54	50
2783146	2783106	-	predicted RNA	54	40
2831488	2831324	-	predicted RNA	54	164
2970771	2970715	-	predicted RNA	54	56
3195810	3195719	-	predicted RNA	54	91
3250869	3250884	+	predicted RNA	54	15
3248165	3248093	-	predicted RNA	54	72
3479517	3479583	+	predicted RNA	54	66
3609013	3608991	-	predicted RNA	54	22
3794771	3794563	-	predicted RNA	54	208
4046523	4046508	-	predicted RNA	54	15
4209887	4209970	+	predicted RNA	54	83
277785	277811	+	predicted RNA	53	26
670084	670066	-	predicted RNA	53	18
1047295	1047166	-	predicted RNA	53	129
1170439	1170482	+	predicted RNA	53	43
1399933	1399978	+	predicted RNA	53	45
1730571	1730630	+	predicted RNA	53	59
1837250	1837288	+	predicted RNA	53	38
2123847	2123888	+	predicted RNA	53	41
2144732	2144836	+	predicted RNA	53	104
2161137	2161225	+	predicted RNA	53	88
2224244	2224345	+	predicted RNA	53	101
2595981	2596008	+	predicted RNA	53	27
2693353	2693333	-	predicted RNA	53	20
2724047	2724059	+	predicted RNA	53	12
2790632	2790679	+	predicted RNA	53	47
2993626	2993705	+	predicted RNA	53	79
3370572	3370474	-	predicted RNA	53	98
3878041	3878011	-	predicted RNA	53	30
7391	7402	+	predicted RNA	52	11
1260903	1260932	+	predicted RNA	52	29
1467577	1467545	-	predicted RNA	52	32
1583051	1583077	+	predicted RNA	52	26
1649904	1649973	+	predicted RNA	52	69
2122400	2122941	+	predicted RNA	52	541
2192989	2192974	-	predicted RNA	52	15
2704571	2704635	+	predicted RNA	52	64
2790295	2790355	+	predicted RNA	52	60
3092064	3092031	-	predicted RNA	52	33
3211155	3211223	+	predicted RNA	52	68
3488551	3488504	-	predicted RNA	52	47
3955371	3955540	+	predicted RNA	52	169
4061866	4061980	+	predicted RNA	52	114
4068479	4068523	+	predicted RNA	52	44
4148817	4148862	+	predicted RNA	52	45
4160552	4160431	-	predicted RNA	52	121
4316028	4316119	+	predicted RNA	52	91
4344358	4344489	+	predicted RNA	52	131
61430	61712	+	predicted RNA	51	282
60984	60944	-	predicted RNA	51	40
272981	272851	-	predicted RNA	51	130
399048	399086	+	predicted RNA	51	38
728716	728676	-	predicted RNA	51	40
842081	842134	+	predicted RNA	51	53
839384	839324	-	predicted RNA	51	60
860800	860594	-	predicted RNA	51	206
860697	860961	+	predicted RNA	51	264
888257	888300	+	predicted RNA	51	43
1015462	1015415	-	predicted RNA	51	47
1236604	1236656	+	predicted RNA	51	52
1308845	1308854	+	predicted RNA	51	9
1592279	1592259	-	predicted RNA	51	20
1654147	1654106	-	predicted RNA	51	41
1673189	1673149	-	predicted RNA	51	40
1693019	1693083	+	predicted RNA	51	64
1832916	1832856	-	predicted RNA	51	60
1869522	1869490	-	predicted RNA	51	32
1977371	1977435	+	predicted RNA	51	64
1981896	1981875	-	predicted RNA	51	21
2191360	2191404	+	predicted RNA	51	44
2495446	2495406	-	predicted RNA	51	40
2507081	2507058	-	predicted RNA	51	23
2994644	2994603	-	predicted RNA	51	41
3039102	3039113	+	predicted RNA	51	11
3151871	3151829	-	predicted RNA	51	42
3190083	3190041	-	predicted RNA	51	42
3212108	3212067	-	predicted RNA	51	41
3476227	3476267	+	predicted RNA	51	40
3632836	3632818	-	predicted RNA	51	18
4144540	4144499	-	predicted RNA	51	41
62706	62911	+	predicted RNA	50	205
210776	210755	-	predicted RNA	50	21
364078	364022	-	predicted RNA	50	56
527638	527621	-	predicted RNA	50	17
838520	838564	+	predicted RNA	50	44
1018747	1018846	+	predicted RNA	50	99
1388240	1388129	-	predicted RNA	50	111
1563193	1563263	+	predicted RNA	50	70
1848301	1848271	-	predicted RNA	50	30
2006909	2006918	+	predicted RNA	50	9
2044329	2044353	+	predicted RNA	50	24
2221437	2221371	-	predicted RNA	50	66
2307335	2307300	-	predicted RNA	50	35
2504776	2504657	-	predicted RNA	50	119
2739955	2739910	-	predicted RNA	50	45
3275150	3275217	+	predicted RNA	50	67
3417931	3417880	-	predicted RNA	50	51
3466994	3466924	-	predicted RNA	50	70
3686841	3686756	-	predicted RNA	50	85
4104738	4104835	+	predicted RNA	50	97
63109	63300	+	predicted RNA	49	191
321153	321094	-	predicted RNA	49	59
639331	639299	-	predicted RNA	49	32
1032408	1032476	+	predicted RNA	49	68
1558990	1559019	+	predicted RNA	49	29
2245904	2246019	+	predicted RNA	49	115
2265386	2265420	+	predicted RNA	49	34
2710328	2710276	-	predicted RNA	49	52
2801133	2801182	+	predicted RNA	49	49
2986724	2986670	-	predicted RNA	49	54
3048615	3048670	+	predicted RNA	49	55
3321522	3321558	+	predicted RNA	49	36
3950599	3950641	+	predicted RNA	49	42
314219	314149	-	predicted RNA	48	70
522428	522500	+	predicted RNA	48	72
812188	811990	-	predicted RNA	48	198
992282	992235	-	predicted RNA	48	47
1122982	1123095	+	predicted RNA	48	113
1211757	1211801	+	predicted RNA	48	44
1293755	1293706	-	predicted RNA	48	49
1628242	1628256	+	predicted RNA	48	14
1854250	1854214	-	predicted RNA	48	36
2153431	2153485	+	predicted RNA	48	54
2364514	2364496	-	predicted RNA	48	18
2563908	2563987	+	predicted RNA	48	79
2710346	2710463	+	predicted RNA	48	117
2835904	2835863	-	predicted RNA	48	41
3027858	3027826	-	predicted RNA	48	32
3201593	3201522	-	predicted RNA	48	71
3247873	3247653	-	predicted RNA	48	220
3622391	3622354	-	predicted RNA	48	37
3642115	3642146	+	predicted RNA	48	31
3712747	3712796	+	predicted RNA	48	49
3872692	3872763	+	predicted RNA	48	71
4378916	4378871	-	predicted RNA	48	45
99793	99812	+	predicted RNA	47	19
595677	595630	-	predicted RNA	47	47
668898	668864	-	predicted RNA	47	34
1073927	1073995	+	predicted RNA	47	68
2046366	2046300	-	predicted RNA	47	66
2599504	2599553	+	predicted RNA	47	49
3028986	3029020	+	predicted RNA	47	34
3103247	3103187	-	predicted RNA	47	60
3418127	3418079	-	predicted RNA	47	48
3486778	3486829	+	predicted RNA	47	51
3958736	3958686	-	predicted RNA	47	50
4098117	4098069	-	predicted RNA	47	48
4119469	4119493	+	predicted RNA	47	24
58246	58186	-	predicted RNA	46	60
503559	503755	+	predicted RNA	46	196
921028	920981	-	predicted RNA	46	47
942369	942411	+	predicted RNA	46	42
1047232	1047285	+	predicted RNA	46	53
1190373	1190415	+	predicted RNA	46	42
1391676	1391579	-	predicted RNA	46	97
1433530	1433433	-	predicted RNA	46	97
2026732	2026776	+	predicted RNA	46	44
2064440	2064520	+	predicted RNA	46	80
2089728	2089658	-	predicted RNA	46	70
2911510	2911556	+	predicted RNA	46	46
3066805	3066570	-	predicted RNA	46	235
3115937	3115870	-	predicted RNA	46	67
3246041	3246287	+	predicted RNA	46	246
3784671	3784708	+	predicted RNA	46	37
4005348	4005429	+	predicted RNA	46	81
595583	595683	+	predicted RNA	45	100
655187	655126	-	predicted RNA	45	61
728893	728833	-	predicted RNA	45	60
930592	930799	+	predicted RNA	45	207
1028675	1028628	-	predicted RNA	45	47
1432711	1432797	+	predicted RNA	45	86
1832299	1832267	-	predicted RNA	45	32
1847727	1847655	-	predicted RNA	45	72
2159862	2159757	-	predicted RNA	45	105
2796604	2796511	-	predicted RNA	45	93
3592719	3592739	+	predicted RNA	45	20
4122349	4122439	+	predicted RNA	45	90
173098	173167	+	predicted RNA	44	69
704559	704699	+	predicted RNA	44	140
739637	739536	-	predicted RNA	44	101
901219	901271	+	predicted RNA	44	52
1170111	1170386	+	predicted RNA	44	275
1328061	1328213	+	predicted RNA	44	152
1442323	1442269	-	predicted RNA	44	54
1583175	1583226	+	predicted RNA	44	51
1807029	1807138	+	predicted RNA	44	109
1844677	1844705	+	predicted RNA	44	28
1857051	1857138	+	predicted RNA	44	87
2046493	2046432	-	predicted RNA	44	61
2051504	2051535	+	predicted RNA	44	31
2333197	2333288	+	predicted RNA	44	91
3250427	3250451	+	predicted RNA	44	24
3303551	3303562	+	predicted RNA	44	11
3391748	3391680	-	predicted RNA	44	68
787814	787911	+	predicted RNA	43	97
1069769	1069921	+	predicted RNA	43	152
1783793	1783853	+	predicted RNA	43	60
2335551	2335780	+	predicted RNA	43	229
2600006	2600153	+	predicted RNA	43	147
2651742	2651618	-	predicted RNA	43	124
3024345	3024287	-	predicted RNA	43	58
3198003	3197828	-	predicted RNA	43	175
3833408	3833313	-	predicted RNA	43	95
3948614	3948642	+	predicted RNA	43	28
4062537	4062606	+	predicted RNA	43	69
4265992	4266040	+	predicted RNA	43	48
4294646	4294681	+	predicted RNA	43	35
4312816	4312851	+	predicted RNA	43	35
4326546	4326356	-	predicted RNA	43	190
717463	717415	-	predicted RNA	42	48
895554	895492	-	predicted RNA	42	62
949331	949235	-	predicted RNA	42	96
1293312	1293688	+	predicted RNA	42	376
1454593	1454664	+	predicted RNA	42	71
1519448	1519519	+	predicted RNA	42	71
2596597	2596665	+	predicted RNA	42	68
2712255	2712179	-	predicted RNA	42	76
3384650	3384914	+	predicted RNA	42	264
3405040	3405113	+	predicted RNA	42	73
3572940	3572918	-	predicted RNA	42	22
4219090	4219134	+	predicted RNA	42	44
4311102	4311209	+	predicted RNA	42	107
4370798	4370730	-	predicted RNA	42	68
380718	380758	+	predicted RNA	41	40
714412	714330	-	predicted RNA	41	82
998818	998736	-	predicted RNA	41	82
1020424	1020581	+	predicted RNA	41	157
1044961	1044989	+	predicted RNA	41	28
1291561	1291779	+	predicted RNA	41	218
1640743	1640755	+	predicted RNA	41	12
1663505	1663568	+	predicted RNA	41	63
2145979	2146054	+	predicted RNA	41	75
2190670	2190494	-	predicted RNA	41	176
2231938	2231928	-	predicted RNA	41	10
2812061	2812320	+	predicted RNA	41	259
3136383	3136364	-	predicted RNA	41	19
3556061	3555968	-	predicted RNA	41	93
3585374	3585254	-	predicted RNA	41	120
3784700	3784583	-	predicted RNA	41	117
4210102	4210392	+	predicted RNA	41	290
4237626	4237656	+	predicted RNA	41	30
4293542	4293571	+	predicted RNA	41	29
4390902	4390959	+	predicted RNA	41	57
161076	161042	-	predicted RNA	40	34
1007549	1007533	-	predicted RNA	40	16
1125632	1125721	+	predicted RNA	40	89
1733307	1733407	+	predicted RNA	40	100
1778760	1778907	+	predicted RNA	40	147
1830792	1830801	+	predicted RNA	40	9
2369461	2369335	-	predicted RNA	40	126
2437633	2437772	+	predicted RNA	40	139
2507120	2507261	+	predicted RNA	40	141
3551189	3551097	-	predicted RNA	40	92
3699657	3699821	+	predicted RNA	40	164
3783256	3783296	+	predicted RNA	40	40
4075089	4075187	+	predicted RNA	40	98
4307456	4307505	+	predicted RNA	40	49
65633	65652	+	predicted RNA	39	19
400254	400327	+	predicted RNA	39	73
476003	476075	+	predicted RNA	39	72
612375	612490	+	predicted RNA	39	115
759347	759375	+	predicted RNA	39	28
1004298	1004332	+	predicted RNA	39	34
1464417	1464404	-	predicted RNA	39	13
1888774	1888724	-	predicted RNA	39	50
1990246	1990390	+	predicted RNA	39	144
2156952	2156900	-	predicted RNA	39	52
2187983	2188060	+	predicted RNA	39	77
2488421	2488476	+	predicted RNA	39	55
2566956	2567139	+	predicted RNA	39	183
2734176	2734078	-	predicted RNA	39	98
2871307	2871098	-	predicted RNA	39	209
2932925	2932996	+	predicted RNA	39	71
3160508	3160378	-	predicted RNA	39	130
3521134	3521151	+	predicted RNA	39	17
3971750	3971678	-	predicted RNA	39	72
295721	295835	+	predicted RNA	38	114
581013	580897	-	predicted RNA	38	116
1101506	1101566	+	predicted RNA	38	60
1130595	1130494	-	predicted RNA	38	101
1300309	1300255	-	predicted RNA	38	54
1385999	1385970	-	predicted RNA	38	29
1448450	1448541	+	predicted RNA	38	91
2157809	2157682	-	predicted RNA	38	127
2374379	2374366	-	predicted RNA	38	13
2677385	2677592	+	predicted RNA	38	207
2878312	2878486	+	predicted RNA	38	174
3144766	3144708	-	predicted RNA	38	58
3341957	3341853	-	predicted RNA	38	104
3429045	3429008	-	predicted RNA	38	37
3571792	3571769	-	predicted RNA	38	23
3845942	3845817	-	predicted RNA	38	125
3951537	3951736	+	predicted RNA	38	199
4064098	4064061	-	predicted RNA	38	37
4086963	4087231	+	predicted RNA	38	268
4178627	4178333	-	predicted RNA	38	294
4199942	4200053	+	predicted RNA	38	111
4364046	4363917	-	predicted RNA	38	129
378741	378598	-	predicted RNA	37	143
491028	490966	-	predicted RNA	37	62
528735	528613	-	predicted RNA	37	122
617068	617081	+	predicted RNA	37	13
864363	864426	+	predicted RNA	37	63
1095610	1095545	-	predicted RNA	37	65
1187636	1187578	-	predicted RNA	37	58
1330573	1330499	-	predicted RNA	37	74
1341469	1341518	+	predicted RNA	37	49
1585372	1585427	+	predicted RNA	37	55
1600310	1600427	+	predicted RNA	37	117
1857897	1857853	-	predicted RNA	37	44
1974843	1974899	+	predicted RNA	37	56
2123345	2123221	-	predicted RNA	37	124
2314052	2313831	-	predicted RNA	37	221
2326106	2326189	+	predicted RNA	37	83
2424718	2424751	+	predicted RNA	37	33
2451822	2451801	-	predicted RNA	37	21
2974839	2974944	+	predicted RNA	37	105
3211687	3211847	+	predicted RNA	37	160
3232864	3232682	-	predicted RNA	37	182
3483277	3483332	+	predicted RNA	37	55
3553022	3553146	+	predicted RNA	37	124
3936632	3936811	+	predicted RNA	37	179
4308000	4308064	+	predicted RNA	37	64
4310023	4309917	-	predicted RNA	37	106
4375184	4374946	-	predicted RNA	37	238
61088	61217	+	predicted RNA	36	129
442534	442734	+	predicted RNA	36	200
535193	534658	-	predicted RNA	36	535
749088	748980	-	predicted RNA	36	108
795369	795557	+	predicted RNA	36	188
1005840	1005781	-	predicted RNA	36	59
1222297	1222318	+	predicted RNA	36	21
1368379	1368308	-	predicted RNA	36	71
2155510	2155492	-	predicted RNA	36	18
2861261	2862076	+	predicted RNA	36	815
2861691	2861594	-	predicted RNA	36	97
2894746	2894668	-	predicted RNA	36	78
3382231	3382373	+	predicted RNA	36	142
3477720	3477763	+	predicted RNA	36	43
591813	591848	+	predicted RNA	35	35
810670	810899	+	predicted RNA	35	229
838040	838195	+	predicted RNA	35	155
1175789	1175798	+	predicted RNA	35	9
1355882	1355867	-	predicted RNA	35	15
1377702	1377836	+	predicted RNA	35	134
1482236	1482283	+	predicted RNA	35	47
1699708	1700009	+	predicted RNA	35	301
2047995	2047907	-	predicted RNA	35	88
2137486	2137566	+	predicted RNA	35	80
2363790	2363722	-	predicted RNA	35	68
2811831	2811700	-	predicted RNA	35	131
2957073	2957052	-	predicted RNA	35	21
3073428	3073487	+	predicted RNA	35	59
3173713	3173755	+	predicted RNA	35	42
3361363	3361245	-	predicted RNA	35	118
3475405	3475355	-	predicted RNA	35	50
3502738	3502863	+	predicted RNA	35	125
4238821	4238892	+	predicted RNA	35	71
119989	119881	-	predicted RNA	34	108
588546	588560	+	predicted RNA	34	14
851437	851336	-	predicted RNA	34	101
1122125	1122279	+	predicted RNA	34	154
1290995	1291128	+	predicted RNA	34	133
1806242	1806067	-	predicted RNA	34	175
1865078	1864907	-	predicted RNA	34	171
1940999	1940782	-	predicted RNA	34	217
2124276	2124202	-	predicted RNA	34	74
2122095	2122336	+	predicted RNA	34	241
2162886	2162776	-	predicted RNA	34	110
2382350	2382258	-	predicted RNA	34	92
2680234	2680294	+	predicted RNA	34	60
2998878	2998756	-	predicted RNA	34	122
4098352	4098291	-	predicted RNA	34	61
394198	394237	+	predicted RNA	33	39
890010	889843	-	predicted RNA	33	167
1075844	1075865	+	predicted RNA	33	21
1179417	1179465	+	predicted RNA	33	48
1184818	1184971	+	predicted RNA	33	153
1387086	1387031	-	predicted RNA	33	55
1405874	1405918	+	predicted RNA	33	44
1503699	1503714	+	predicted RNA	33	15
1653004	1652986	-	predicted RNA	33	18
1900132	1900033	-	predicted RNA	33	99
1934803	1935007	+	predicted RNA	33	204
2266036	2266135	+	predicted RNA	33	99
3170516	3170557	+	predicted RNA	33	41
3175791	3175764	-	predicted RNA	33	27
3191421	3191411	-	predicted RNA	33	10
3268020	3267988	-	predicted RNA	33	32
3310058	3309997	-	predicted RNA	33	61
3433252	3433276	+	predicted RNA	33	24
3781875	3781797	-	predicted RNA	33	78
3821159	3821183	+	predicted RNA	33	24
3933306	3933387	+	predicted RNA	33	81
4304843	4304737	-	predicted RNA	33	106
4374850	4374922	+	predicted RNA	33	72
1868	1922	+	predicted RNA	32	54
23337	23288	-	predicted RNA	32	49
26013	25982	-	predicted RNA	32	31
34041	34006	-	predicted RNA	32	35
61275	61314	+	predicted RNA	32	39
71709	71670	-	predicted RNA	32	39
99749	99705	-	predicted RNA	32	44
147952	147913	-	predicted RNA	32	39
152551	152618	+	predicted RNA	32	67
154470	154490	+	predicted RNA	32	20
163615	163624	+	predicted RNA	32	9
186657	186710	+	predicted RNA	32	53
221670	221723	+	predicted RNA	32	53
226674	226635	-	predicted RNA	32	39
275927	275904	-	predicted RNA	32	23
295784	295743	-	predicted RNA	32	41
336429	336384	-	predicted RNA	32	45
398232	398207	-	predicted RNA	32	25
441642	441604	-	predicted RNA	32	38
459592	459658	+	predicted RNA	32	66
507276	507232	-	predicted RNA	32	44
557636	557597	-	predicted RNA	32	39
563783	563736	-	predicted RNA	32	47
579483	579549	+	predicted RNA	32	66
611149	611271	+	predicted RNA	32	122
625881	625842	-	predicted RNA	32	39
625817	625858	+	predicted RNA	32	41
637902	637878	-	predicted RNA	32	24
638350	638310	-	predicted RNA	32	40
658392	658360	-	predicted RNA	32	32
670157	670167	+	predicted RNA	32	10
695841	695802	-	predicted RNA	32	39
695977	695935	-	predicted RNA	32	42
695818	695866	+	predicted RNA	32	48
712543	712559	+	predicted RNA	32	16
718301	718260	-	predicted RNA	32	41
753714	753670	-	predicted RNA	32	44
760482	760416	-	predicted RNA	32	66
807172	807189	+	predicted RNA	32	17
812202	812232	+	predicted RNA	32	30
830096	830056	-	predicted RNA	32	40
836132	836158	+	predicted RNA	32	26
838651	838701	+	predicted RNA	32	50
838770	838852	+	predicted RNA	32	82
842876	842921	+	predicted RNA	32	45
849288	849248	-	predicted RNA	32	40
865779	865789	+	predicted RNA	32	10
879755	879712	-	predicted RNA	32	43
901383	901424	+	predicted RNA	32	41
901935	901957	+	predicted RNA	32	22
919479	919465	-	predicted RNA	32	14
934096	934081	-	predicted RNA	32	15
956236	956197	-	predicted RNA	32	39
986601	986644	+	predicted RNA	32	43
1022279	1022255	-	predicted RNA	32	24
1019778	1019834	+	predicted RNA	32	56
1035529	1035539	+	predicted RNA	32	10
1080820	1080851	+	predicted RNA	32	31
1110878	1110816	-	predicted RNA	32	62
1130302	1130450	+	predicted RNA	32	148
1130505	1130552	+	predicted RNA	32	47
1180788	1180735	-	predicted RNA	32	53
1183489	1183420	-	predicted RNA	32	69
1183926	1183986	+	predicted RNA	32	60
1184558	1184739	+	predicted RNA	32	181
1229248	1229093	-	predicted RNA	32	155
1249812	1249788	-	predicted RNA	32	24
1277330	1277339	+	predicted RNA	32	9
1301478	1301454	-	predicted RNA	32	24
1306106	1306125	+	predicted RNA	32	19
1334018	1334035	+	predicted RNA	32	17
1339754	1339738	-	predicted RNA	32	16
1377796	1377755	-	predicted RNA	32	41
1379025	1379008	-	predicted RNA	32	17
1380358	1380313	-	predicted RNA	32	45
1392705	1392747	+	predicted RNA	32	42
1419250	1419230	-	predicted RNA	32	20
1479758	1479730	-	predicted RNA	32	28
1487605	1487573	-	predicted RNA	32	32
1529490	1529530	+	predicted RNA	32	40
1544201	1544232	+	predicted RNA	32	31
1563037	1562996	-	predicted RNA	32	41
1580372	1580413	+	predicted RNA	32	41
1600719	1600752	+	predicted RNA	32	33
1638577	1638523	-	predicted RNA	32	54
1654294	1654255	-	predicted RNA	32	39
1676716	1676757	+	predicted RNA	32	41
1691929	1692016	+	predicted RNA	32	87
1721698	1721742	+	predicted RNA	32	44
1780733	1780744	+	predicted RNA	32	11
1784399	1784445	+	predicted RNA	32	46
1833854	1833918	+	predicted RNA	32	64
1841007	1840967	-	predicted RNA	32	40
1842928	1842896	-	predicted RNA	32	32
1850122	1849990	-	predicted RNA	32	132
1851399	1851450	+	predicted RNA	32	51
1851429	1851382	-	predicted RNA	32	47
1878290	1878350	+	predicted RNA	32	60
1916335	1916304	-	predicted RNA	32	31
1919614	1919655	+	predicted RNA	32	41
1919229	1919187	-	predicted RNA	32	42
1947409	1947369	-	predicted RNA	32	40
1953507	1953570	+	predicted RNA	32	63
1969634	1969678	+	predicted RNA	32	44
2009835	2009796	-	predicted RNA	32	39
2011218	2011180	-	predicted RNA	32	38
2026775	2026733	-	predicted RNA	32	42
2046601	2046544	-	predicted RNA	32	57
2055876	2055859	-	predicted RNA	32	17
2072350	2072320	-	predicted RNA	32	30
2077446	2077407	-	predicted RNA	32	39
2108893	2108838	-	predicted RNA	32	55
2162603	2162562	-	predicted RNA	32	41
2184863	2184911	+	predicted RNA	32	48
2206381	2206363	-	predicted RNA	32	18
2213789	2213726	-	predicted RNA	32	63
2224429	2224485	+	predicted RNA	32	56
2225462	2225501	+	predicted RNA	32	39
2286763	2286720	-	predicted RNA	32	43
2299164	2299146	-	predicted RNA	32	18
2315129	2315112	-	predicted RNA	32	17
2375346	2375381	+	predicted RNA	32	35
2395757	2395724	-	predicted RNA	32	33
2393600	2393873	+	predicted RNA	32	273
2417661	2417634	-	predicted RNA	32	27
2430991	2431024	+	predicted RNA	32	33
2441440	2441508	+	predicted RNA	32	68
2462021	2462039	+	predicted RNA	32	18
2469346	2469320	-	predicted RNA	32	26
2480864	2480811	-	predicted RNA	32	53
2506673	2506660	-	predicted RNA	32	13
2507469	2507426	-	predicted RNA	32	43
2520268	2520218	-	predicted RNA	32	50
2522653	2522613	-	predicted RNA	32	40
2578892	2578870	-	predicted RNA	32	22
2596640	2596600	-	predicted RNA	32	40
2600082	2600040	-	predicted RNA	32	42
2704695	2704736	+	predicted RNA	32	41
2732483	2732444	-	predicted RNA	32	39
2732633	2732594	-	predicted RNA	32	39
2732325	2732379	+	predicted RNA	32	54
2800273	2800313	+	predicted RNA	32	40
2807111	2807089	-	predicted RNA	32	22
2811297	2811258	-	predicted RNA	32	39
2812437	2812389	-	predicted RNA	32	48
2849105	2849144	+	predicted RNA	32	39
2950815	2950799	-	predicted RNA	32	16
2974196	2974154	-	predicted RNA	32	42
2993534	2993575	+	predicted RNA	32	41
3002581	3002633	+	predicted RNA	32	52
3022773	3022734	-	predicted RNA	32	39
3040544	3040535	-	predicted RNA	32	9
3043283	3043238	-	predicted RNA	32	45
3054320	3054395	+	predicted RNA	32	75
3073323	3073362	+	predicted RNA	32	39
3127079	3127118	+	predicted RNA	32	39
3150948	3150908	-	predicted RNA	32	40
3151987	3151925	-	predicted RNA	32	62
3160332	3160355	+	predicted RNA	32	23
3201262	3201220	-	predicted RNA	32	42
3201780	3201741	-	predicted RNA	32	39
3219215	3219245	+	predicted RNA	32	30
3229387	3229337	-	predicted RNA	32	50
3238869	3238841	-	predicted RNA	32	28
3240869	3240908	+	predicted RNA	32	39
3251205	3251246	+	predicted RNA	32	41
3263571	3263531	-	predicted RNA	32	40
3263744	3263723	-	predicted RNA	32	21
3318589	3318552	-	predicted RNA	32	37
3351155	3351122	-	predicted RNA	32	33
3412321	3412309	-	predicted RNA	32	12
3421846	3421867	+	predicted RNA	32	21
3477329	3477368	+	predicted RNA	32	39
3477489	3477539	+	predicted RNA	32	50
3492396	3492357	-	predicted RNA	32	39
3503255	3503210	-	predicted RNA	32	45
3537350	3537296	-	predicted RNA	32	54
3579716	3579745	+	predicted RNA	32	29
3601759	3601717	-	predicted RNA	32	42
3606331	3606297	-	predicted RNA	32	34
3621481	3621456	-	predicted RNA	32	25
3642369	3642325	-	predicted RNA	32	44
3724499	3724509	+	predicted RNA	32	10
3735221	3735199	-	predicted RNA	32	22
3799471	3799488	+	predicted RNA	32	17
3871080	3871141	+	predicted RNA	32	61
3899326	3899433	+	predicted RNA	32	107
3945745	3945754	+	predicted RNA	32	9
3951968	3951928	-	predicted RNA	32	40
4002462	4002442	-	predicted RNA	32	20
4043571	4043529	-	predicted RNA	32	42
4068157	4068148	-	predicted RNA	32	9
4080888	4080849	-	predicted RNA	32	39
4092115	4092100	-	predicted RNA	32	15
4102027	4102011	-	predicted RNA	32	16
4103514	4103501	-	predicted RNA	32	13
4116506	4116482	-	predicted RNA	32	24
4124934	4124961	+	predicted RNA	32	27
4150101	4150120	+	predicted RNA	32	19
4170744	4170706	-	predicted RNA	32	38
4186005	4185954	-	predicted RNA	32	51
4196716	4196692	-	predicted RNA	32	24
4204607	4204646	+	predicted RNA	32	39
4223555	4223580	+	predicted RNA	32	25
4272147	4272165	+	predicted RNA	32	18
4305455	4305408	-	predicted RNA	32	47
4304716	4304775	+	predicted RNA	32	59
4308124	4308169	+	predicted RNA	32	45
4309887	4309902	+	predicted RNA	32	15
4315320	4315361	+	predicted RNA	32	41
4347831	4347966	+	predicted RNA	32	135
4395997	4395805	-	predicted RNA	32	192
131024	130739	-	predicted RNA	31	285
831643	831745	+	predicted RNA	31	102
860426	860188	-	predicted RNA	31	238
903542	903567	+	predicted RNA	31	25
1020991	1020918	-	predicted RNA	31	73
1050606	1050478	-	predicted RNA	31	128
1831952	1831835	-	predicted RNA	31	117
2051212	2051435	+	predicted RNA	31	223
3054772	3054880	+	predicted RNA	31	108
3911619	3911610	-	predicted RNA	31	9
3977756	3977852	+	predicted RNA	31	96
4165921	4166099	+	predicted RNA	31	178
4253331	4253392	+	predicted RNA	31	61
4327843	4327935	+	predicted RNA	31	92
396965	396932	-	predicted RNA	30	33
1510331	1510289	-	predicted RNA	30	42
1579902	1579978	+	predicted RNA	30	76
1715321	1715512	+	predicted RNA	30	191
1819888	1819740	-	predicted RNA	30	148
1847817	1847782	-	predicted RNA	30	35
2501137	2501064	-	predicted RNA	30	73
2811572	2811719	+	predicted RNA	30	147
2942481	2942613	+	predicted RNA	30	132
3041175	3041144	-	predicted RNA	30	31
3160449	3160543	+	predicted RNA	30	94
3275226	3275155	-	predicted RNA	30	71
3911942	3911865	-	predicted RNA	30	77
4222573	4222352	-	predicted RNA	30	221
241233	241315	+	predicted RNA	29	82
360979	360939	-	predicted RNA	29	40
366095	366042	-	predicted RNA	29	53
992326	992439	+	predicted RNA	29	113
1094043	1094138	+	predicted RNA	29	95
1694427	1694307	-	predicted RNA	29	120
2036856	2036920	+	predicted RNA	29	64
2124044	2124171	+	predicted RNA	29	127
2142026	2142085	+	predicted RNA	29	59
2146103	2145871	-	predicted RNA	29	232
2585700	2585606	-	predicted RNA	29	94
2677822	2677937	+	predicted RNA	29	115
2824258	2824145	-	predicted RNA	29	113
3152803	3152633	-	predicted RNA	29	170
3288009	3288123	+	predicted RNA	29	114
3567988	3568071	+	predicted RNA	29	83
3662942	3662961	+	predicted RNA	29	19
4311737	4311809	+	predicted RNA	29	72
1661	1712	+	predicted RNA	28	51
1775	1814	+	predicted RNA	28	39
12467	12419	-	predicted RNA	28	48
29322	29345	+	predicted RNA	28	23
34381	34407	+	predicted RNA	28	26
41323	41305	-	predicted RNA	28	18
42534	42485	-	predicted RNA	28	49
62975	63025	+	predicted RNA	28	50
60693	60633	-	predicted RNA	28	60
105391	105439	+	predicted RNA	28	48
105448	105408	-	predicted RNA	28	40
124040	124081	+	predicted RNA	28	41
136139	136174	+	predicted RNA	28	35
139936	139893	-	predicted RNA	28	43
157986	157940	-	predicted RNA	28	46
177159	177212	+	predicted RNA	28	53
190451	190383	-	predicted RNA	28	68
212213	212188	-	predicted RNA	28	25
221704	221661	-	predicted RNA	28	43
230401	230447	+	predicted RNA	28	46
279521	279482	-	predicted RNA	28	39
316436	316397	-	predicted RNA	28	39
339227	339198	-	predicted RNA	28	29
378647	378691	+	predicted RNA	28	44
419872	419853	-	predicted RNA	28	19
463566	463599	+	predicted RNA	28	33
484170	484129	-	predicted RNA	28	41
521715	521726	+	predicted RNA	28	11
526402	526360	-	predicted RNA	28	42
546147	546124	-	predicted RNA	28	23
547778	547819	+	predicted RNA	28	41
577882	577923	+	predicted RNA	28	41
611325	611390	+	predicted RNA	28	65
634735	634725	-	predicted RNA	28	10
640365	640404	+	predicted RNA	28	39
657807	657791	-	predicted RNA	28	16
661191	661216	+	predicted RNA	28	25
676312	676342	+	predicted RNA	28	30
684639	684597	-	predicted RNA	28	42
701545	701597	+	predicted RNA	28	52
704199	704223	+	predicted RNA	28	24
750818	750780	-	predicted RNA	28	38
782366	782319	-	predicted RNA	28	47
830826	830865	+	predicted RNA	28	39
830195	830156	-	predicted RNA	28	39
834840	834800	-	predicted RNA	28	40
837863	837909	+	predicted RNA	28	46
839186	839225	+	predicted RNA	28	39
838562	838516	-	predicted RNA	28	46
855901	855890	-	predicted RNA	28	11
862003	862115	+	predicted RNA	28	112
862020	861981	-	predicted RNA	28	39
880531	880545	+	predicted RNA	28	14
889851	889890	+	predicted RNA	28	39
894467	894477	+	predicted RNA	28	10
898558	898615	+	predicted RNA	28	57
901265	901223	-	predicted RNA	28	42
912531	912572	+	predicted RNA	28	41
921781	921801	+	predicted RNA	28	20
944481	944516	+	predicted RNA	28	35
949864	949889	+	predicted RNA	28	25
982423	982356	-	predicted RNA	28	67
983957	984002	+	predicted RNA	28	45
995071	995091	+	predicted RNA	28	20
1024691	1024731	+	predicted RNA	28	40
1032668	1032628	-	predicted RNA	28	40
1055215	1055182	-	predicted RNA	28	33
1077801	1077857	+	predicted RNA	28	56
1104196	1104153	-	predicted RNA	28	43
1172388	1172428	+	predicted RNA	28	40
1183220	1183261	+	predicted RNA	28	41
1185085	1185152	+	predicted RNA	28	67
1185470	1185536	+	predicted RNA	28	66
1205474	1205433	-	predicted RNA	28	41
1220568	1220548	-	predicted RNA	28	20
1230102	1230075	-	predicted RNA	28	27
1236435	1236403	-	predicted RNA	28	32
1245357	1245391	+	predicted RNA	28	34
1291329	1291196	-	predicted RNA	28	133
1294503	1294559	+	predicted RNA	28	56
1298800	1298755	-	predicted RNA	28	45
1339616	1339576	-	predicted RNA	28	40
1340589	1340628	+	predicted RNA	28	39
1394812	1394834	+	predicted RNA	28	22
1438325	1438375	+	predicted RNA	28	50
1447431	1447395	-	predicted RNA	28	36
1449075	1449036	-	predicted RNA	28	39
1451436	1451455	+	predicted RNA	28	19
1454646	1454607	-	predicted RNA	28	39
1458232	1458276	+	predicted RNA	28	44
1509107	1509155	+	predicted RNA	28	48
1516033	1516082	+	predicted RNA	28	49
1516021	1515978	-	predicted RNA	28	43
1580040	1580092	+	predicted RNA	28	52
1629019	1628968	-	predicted RNA	28	51
1656859	1656901	+	predicted RNA	28	42
1660919	1660869	-	predicted RNA	28	50
1680576	1680565	-	predicted RNA	28	11
1688247	1688299	+	predicted RNA	28	52
1698333	1698376	+	predicted RNA	28	43
1700909	1700920	+	predicted RNA	28	11
1729249	1729290	+	predicted RNA	28	41
1733130	1733084	-	predicted RNA	28	46
1812432	1812480	+	predicted RNA	28	48
1813223	1813246	+	predicted RNA	28	23
1837846	1837888	+	predicted RNA	28	42
1841666	1841688	+	predicted RNA	28	22
1851540	1851492	-	predicted RNA	28	48
1876653	1876715	+	predicted RNA	28	62
1919494	1919536	+	predicted RNA	28	42
1934953	1934906	-	predicted RNA	28	47
1941167	1941127	-	predicted RNA	28	40
1994663	1994684	+	predicted RNA	28	21
1984651	1984590	-	predicted RNA	28	61
2036899	2036856	-	predicted RNA	28	43
2051044	2051154	+	predicted RNA	28	110
2083266	2083299	+	predicted RNA	28	33
2124615	2124408	-	predicted RNA	28	207
2123724	2123778	+	predicted RNA	28	54
2146301	2146343	+	predicted RNA	28	42
2166513	2166451	-	predicted RNA	28	62
2179212	2179171	-	predicted RNA	28	41
2183985	2183972	-	predicted RNA	28	13
2189120	2189158	+	predicted RNA	28	38
2184843	2184812	-	predicted RNA	28	31
2192025	2191978	-	predicted RNA	28	47
2190315	2190356	+	predicted RNA	28	41
2193026	2193049	+	predicted RNA	28	23
2204915	2204901	-	predicted RNA	28	14
2214040	2213999	-	predicted RNA	28	41
2214410	2214370	-	predicted RNA	28	40
2219274	2219305	+	predicted RNA	28	31
2222441	2222467	+	predicted RNA	28	26
2223880	2223889	+	predicted RNA	28	9
2225533	2225456	-	predicted RNA	28	77
2245880	2245868	-	predicted RNA	28	12
2251894	2251942	+	predicted RNA	28	48
2259961	2259874	-	predicted RNA	28	87
2269529	2269557	+	predicted RNA	28	28
2313855	2313894	+	predicted RNA	28	39
2348117	2348078	-	predicted RNA	28	39
2348026	2348068	+	predicted RNA	28	42
2361692	2361667	-	predicted RNA	28	25
2399062	2398992	-	predicted RNA	28	70
2385075	2385115	+	predicted RNA	28	40
2392011	2392050	+	predicted RNA	28	39
2399391	2399437	+	predicted RNA	28	46
2423592	2423556	-	predicted RNA	28	36
2424988	2425036	+	predicted RNA	28	48
2424637	2424597	-	predicted RNA	28	40
2430661	2430707	+	predicted RNA	28	46
2451740	2451694	-	predicted RNA	28	46
2461237	2461264	+	predicted RNA	28	27
2466836	2466885	+	predicted RNA	28	49
2475586	2475626	+	predicted RNA	28	40
2487816	2487855	+	predicted RNA	28	39
2507357	2507296	-	predicted RNA	28	61
2540909	2540900	-	predicted RNA	28	9
2565873	2565848	-	predicted RNA	28	25
2607476	2607438	-	predicted RNA	28	38
2607981	2607955	-	predicted RNA	28	26
2611536	2611519	-	predicted RNA	28	17
2612424	2612411	-	predicted RNA	28	13
2655948	2655909	-	predicted RNA	28	39
2701280	2701220	-	predicted RNA	28	60
2701069	2701109	+	predicted RNA	28	40
2720546	2720500	-	predicted RNA	28	46
2727091	2727079	-	predicted RNA	28	12
2732440	2732622	+	predicted RNA	28	182
2753597	2753587	-	predicted RNA	28	10
2778565	2778604	+	predicted RNA	28	39
2790633	2790579	-	predicted RNA	28	54
2796681	2796730	+	predicted RNA	28	49
2812227	2812178	-	predicted RNA	28	49
2812327	2812282	-	predicted RNA	28	45
2852168	2852119	-	predicted RNA	28	49
2880785	2880770	-	predicted RNA	28	15
2882025	2881980	-	predicted RNA	28	45
2887071	2887030	-	predicted RNA	28	41
2987985	2988011	+	predicted RNA	28	26
2992102	2992152	+	predicted RNA	28	50
2992204	2992248	+	predicted RNA	28	44
3018060	3018080	+	predicted RNA	28	20
3022807	3022818	+	predicted RNA	28	11
3047761	3047801	+	predicted RNA	28	40
3103084	3103136	+	predicted RNA	28	52
3164845	3164822	-	predicted RNA	28	23
3184353	3184363	+	predicted RNA	28	10
3201413	3201368	-	predicted RNA	28	45
3214056	3214102	+	predicted RNA	28	46
3221020	3220976	-	predicted RNA	28	44
3233201	3233150	-	predicted RNA	28	51
3243167	3243140	-	predicted RNA	28	27
3259997	3259947	-	predicted RNA	28	50
3281575	3281537	-	predicted RNA	28	38
3291725	3291747	+	predicted RNA	28	22
3353483	3353540	+	predicted RNA	28	57
3353560	3353483	-	predicted RNA	28	77
3355029	3354986	-	predicted RNA	28	43
3376981	3376939	-	predicted RNA	28	42
3391715	3391757	+	predicted RNA	28	42
3389703	3389657	-	predicted RNA	28	46
3395559	3395522	-	predicted RNA	28	37
3425136	3425097	-	predicted RNA	28	39
3441297	3441358	+	predicted RNA	28	61
3479595	3479526	-	predicted RNA	28	69
3506112	3506121	+	predicted RNA	28	9
3549440	3549401	-	predicted RNA	28	39
3553375	3553415	+	predicted RNA	28	40
3628984	3628949	-	predicted RNA	28	35
3720805	3720765	-	predicted RNA	28	40
3740020	3739982	-	predicted RNA	28	38
3752702	3752660	-	predicted RNA	28	42
3794325	3794381	+	predicted RNA	28	56
3821148	3821123	-	predicted RNA	28	25
3833180	3833219	+	predicted RNA	28	39
3864351	3864378	+	predicted RNA	28	27
3899412	3899372	-	predicted RNA	28	40
3913243	3913266	+	predicted RNA	28	23
3939621	3939631	+	predicted RNA	28	10
3950660	3950614	-	predicted RNA	28	46
3952086	3952037	-	predicted RNA	28	49
3956796	3956829	+	predicted RNA	28	33
4022959	4022917	-	predicted RNA	28	42
4043245	4043294	+	predicted RNA	28	49
4046865	4046821	-	predicted RNA	28	44
4055297	4055284	-	predicted RNA	28	13
4088302	4088263	-	predicted RNA	28	39
4101948	4101989	+	predicted RNA	28	41
4131706	4131693	-	predicted RNA	28	13
4141444	4141395	-	predicted RNA	28	49
4202995	4202923	-	predicted RNA	28	72
4264382	4264341	-	predicted RNA	28	41
4267040	4267031	-	predicted RNA	28	9
4304567	4304616	+	predicted RNA	28	49
4308012	4307872	-	predicted RNA	28	140
4309194	4309153	-	predicted RNA	28	41
4363576	4363559	-	predicted RNA	28	17
4378539	4378530	-	predicted RNA	28	9
4360545	4360589	+	predicted RNA	28	44
4375046	4375096	+	predicted RNA	28	50
4389522	4389546	+	predicted RNA	28	24
288293	288317	+	predicted RNA	27	24
386434	386460	+	predicted RNA	27	26
781305	781497	+	predicted RNA	27	192
824687	824605	-	predicted RNA	27	82
1327555	1327579	+	predicted RNA	27	24
1763575	1763742	+	predicted RNA	27	167
1836474	1836301	-	predicted RNA	27	173
2435984	2436120	+	predicted RNA	27	136
2699178	2699226	+	predicted RNA	27	48
2991682	2991759	+	predicted RNA	27	77
3354172	3354200	+	predicted RNA	27	28
3488450	3488327	-	predicted RNA	27	123
4022025	4022081	+	predicted RNA	27	56
4053580	4053534	-	predicted RNA	27	46
4109352	4109589	+	predicted RNA	27	237
4240724	4240807	+	predicted RNA	27	83
75413	75337	-	predicted RNA	26	76
830128	830211	+	predicted RNA	26	83
1094710	1094753	+	predicted RNA	26	43
1184093	1184149	+	predicted RNA	26	56
1843686	1843699	+	predicted RNA	26	13
2522629	2522667	+	predicted RNA	26	38
3192701	3192900	+	predicted RNA	26	199
3359345	3359251	-	predicted RNA	26	94
3583019	3582988	-	predicted RNA	26	31
3707607	3707487	-	predicted RNA	26	120
31217	31184	-	predicted RNA	25	33
36690	36651	-	predicted RNA	25	39
48252	48204	-	predicted RNA	25	48
61791	61835	+	predicted RNA	25	44
62371	62410	+	predicted RNA	25	39
61828	61788	-	predicted RNA	25	40
74724	74763	+	predicted RNA	25	39
82798	82807	+	predicted RNA	25	9
125752	125712	-	predicted RNA	25	40
140270	140221	-	predicted RNA	25	49
144090	144132	+	predicted RNA	25	42
149496	149541	+	predicted RNA	25	45
176903	176890	-	predicted RNA	25	13
214865	214881	+	predicted RNA	25	16
226769	226808	+	predicted RNA	25	39
231516	231477	-	predicted RNA	25	39
241325	241232	-	predicted RNA	25	93
265417	265446	+	predicted RNA	25	29
275955	275994	+	predicted RNA	25	39
322662	322676	+	predicted RNA	25	14
336241	336200	-	predicted RNA	25	41
339391	339351	-	predicted RNA	25	40
339366	339422	+	predicted RNA	25	56
440372	440381	+	predicted RNA	25	9
480614	480596	-	predicted RNA	25	18
483987	483945	-	predicted RNA	25	42
503620	503576	-	predicted RNA	25	44
578604	578644	+	predicted RNA	25	40
615017	614976	-	predicted RNA	25	41
651082	651067	-	predicted RNA	25	15
677366	677327	-	predicted RNA	25	39
704602	704546	-	predicted RNA	25	56
714278	714318	+	predicted RNA	25	40
755276	755322	+	predicted RNA	25	46
771075	771034	-	predicted RNA	25	41
799361	799314	-	predicted RNA	25	47
820658	820646	-	predicted RNA	25	12
828490	828547	+	predicted RNA	25	57
831809	831850	+	predicted RNA	25	41
833907	833951	+	predicted RNA	25	44
830934	830895	-	predicted RNA	25	39
838365	838406	+	predicted RNA	25	41
836822	836774	-	predicted RNA	25	48
849176	849219	+	predicted RNA	25	43
907912	907963	+	predicted RNA	25	51
948046	948090	+	predicted RNA	25	44
1020646	1020685	+	predicted RNA	25	39
1036873	1036917	+	predicted RNA	25	44
1065842	1065802	-	predicted RNA	25	40
1065946	1065905	-	predicted RNA	25	41
1098444	1098405	-	predicted RNA	25	39
1104961	1104939	-	predicted RNA	25	22
1110661	1110622	-	predicted RNA	25	39
1111076	1111030	-	predicted RNA	25	46
[truncated: 311 more rows]

## Sheet: Antisense RNA
Transcription Start	Transcription Stop	Strand	Synonym	Product	Expression KZN		Transcript size		Target Genes
853889	853650	-	predicted RNA	antisense: TBXG_000766	10530		99		two component system sensor kinase phoR
186417	186536	+	predicted RNA	antisense: TBXG_003948	4039		148		hypothetical protein
945369	946118	+	predicted RNA	antisense: TBXG_000860	3817		254		PemK protein
1436745	1435646	-	predicted RNA	antisense: TBXG_001308 TBXG_001307 TBXG_001306 TBXG_001305	3662		103		phiRv2 phage protein X 4
1114815	1114746	-	predicted RNA	antisense: TBXG_001013	2838		384		fatty-acid-CoA ligase FadD22
852942	852675	-	predicted RNA	antisense: TBXG_000765	2555		243
3017057	3017293	+	predicted RNA	antisense: TBXG_002711	2389		100
3482142	3481823	-	predicted RNA	antisense: TBXG_003136 TBXG_003137	2269		69
4125051	4124871	-	predicted RNA	antisense: TBXG_003708	2093		62
534579	534680	+	predicted RNA	antisense: TBXG_000444	1967		99
3585315	3585487	+	predicted RNA	antisense: TBXG_003234	1838		62
3262035	3261515	-	predicted RNA	antisense: TBXG_002940	1814		176
511775	511822	+	predicted RNA	antisense: TBXG_000424	1786		63
1031273	1030863	-	predicted RNA	antisense: TBXG_000936 TBXG_000935	1781		83
2942628	2942544	-	predicted RNA	antisense: TBXG_002647	1593		107
1104129	1104194	+	predicted RNA	antisense: TBXG_001004	1440		181
3473485	3474145	+	predicted RNA	antisense: TBXG_004032 TBXG_003127	1423		90
1761230	1761134	-	predicted RNA	antisense: TBXG_001589	1368		340
122237	122323	+	predicted RNA	antisense: TBXG_000104	1360		70
2397403	2397617	+	predicted RNA	antisense: TBXG_002190	1351		142
2921056	2920852	-	predicted RNA	antisense: TBXG_002632	1143		63
1008558	1008709	+	predicted RNA	antisense: TBXG_000915	1123		67
154376	154313	-	predicted RNA	antisense: TBXG_000127	1116		64
1604682	1604610	-	predicted RNA	antisense: TBXG_001463	1110		98
706385	706602	+	predicted RNA	antisense: TBXG_000614	1103		146
1243259	1243203	-	predicted RNA	antisense: TBXG_001102 TBXG_001101	1085		55
1050131	1050767	+	predicted RNA	antisense: TBXG_000956	1062		77
2998756	2999433	+	predicted RNA	antisense: TBXG_002697	1034		40
3695680	3695753	+	predicted RNA	antisense: TBXG_003337	1034		487
411262	411520	+	predicted RNA	antisense: TBXG_000341	1029		107
2051792	2051665	-	predicted RNA	antisense: TBXG_001862	1022		251
2018072	2017906	-	predicted RNA	antisense: TBXG_001827	1021		395
1869931	1869577	-	predicted RNA	antisense: TBXG_003992 TBXG_003993	1020		144
1455697	1455771	+	predicted RNA	antisense: TBXG_001329	963		206
1046511	1046321	-	predicted RNA	antisense: TBXG_000951	959		38
1915886	1916670	+	predicted RNA	antisense: TBXG_001736	942		82
632314	631487	-	predicted RNA	antisense: TBXG_000542 TBXG_000541	931		51
2200693	2200425	-	predicted RNA	antisense: TBXG_001994	908		58
3284937	3284884	-	predicted RNA	antisense: TBXG_002960	891		43
967740	967792	+	predicted RNA	antisense: TBXG_000878	885		118
2743947	2743991	+	predicted RNA	antisense: TBXG_002481	884		64
2461886	2460978	-	predicted RNA	antisense: TBXG_002243 TBXG_002242	863		305
133960	133870	-	predicted RNA	antisense: TBXG_000111	860		74
2439050	2438977	-	predicted RNA	antisense: TBXG_002223	840		352
224631	224764	+	predicted RNA	antisense: TBXG_000195	833		66
811887	811841	-	predicted RNA	antisense: TBXG_000720	830		152
1102201	1102123	-	predicted RNA	antisense: TBXG_001003	817		43
1938003	1938453	+	predicted RNA	antisense: TBXG_001751 TBXG_001750	804		55
60528	60481	-	predicted RNA	antisense: TBXG_000056	775		79
2400663	2400878	+	predicted RNA	antisense: TBXG_002194	760		60
3105284	3104918	-	predicted RNA	antisense: TBXG_002786	756		39
4240822	4240639	-	predicted RNA	antisense: TBXG_003814 TBXG_003815	742		37
1872327	1872107	-	predicted RNA	antisense: TBXG_001695	728		66
4121648	4121604	-	predicted RNA	antisense: TBXG_003705	717		186
1365816	1365743	-	predicted RNA	antisense: TBXG_001229	712		39
3085179	3085078	-	predicted RNA	antisense: TBXG_002777	701		46
1431446	1432647	+	predicted RNA	antisense: TBXG_001299 TBXG_001298	692		154
1856021	1856121	+	predicted RNA	antisense: TBXG_001679	692		41
3801003	3800930	-	predicted RNA	antisense: TBXG_003415	691		41
3397275	3397325	+	predicted RNA	antisense: TBXG_004029	686		41
1203213	1202986	-	predicted RNA	antisense: TBXG_001061	676		86
1219754	1219687	-	predicted RNA	antisense: TBXG_001076	674		72
4067309	4067403	+	predicted RNA	antisense: TBXG_003651	673		119
471177	471111	-	predicted RNA	antisense: TBXG_000389	670		39
3135749	3136822	+	predicted RNA	antisense: TBXG_002814 TBXG_002815	668		41
3838566	3838317	-	predicted RNA	antisense: TBXG_003450	667		89
494667	494623	-	predicted RNA	antisense: TBXG_000408	663		41
4302539	4303663	+	predicted RNA	antisense: TBXG_003859 TBXG_003860	660		77
484768	484696	-	predicted RNA	antisense: TBXG_000403	652		113
289299	289199	-	predicted RNA	antisense: TBXG_000243 TBXG_000242	648		66
1368	1265	-	predicted RNA	antisense: TBXG_000001	623		40
3539547	3539093	-	predicted RNA	antisense: TBXG_003191 TBXG_003192	617		331
3912648	3912328	-	predicted RNA	antisense: TBXG_003520	610		367
2141814	2141638	-	predicted RNA	antisense: TBXG_001938	609		41
50665	51704	+	predicted RNA	antisense: TBXG_000046 TBXG_000045	600		75
1980180	1980292	+	predicted RNA	antisense: TBXG_001791	584		155
4273022	4273099	+	predicted RNA	antisense: TBXG_003837	581		87
3296512	3296826	+	predicted RNA	antisense: TBXG_002969	576		42
4175786	4175669	-	predicted RNA	antisense: TBXG_003752	576		40
3288205	3288009	-	predicted RNA	antisense: TBXG_002962	574		44
4107789	4107599	-	predicted RNA	antisense: TBXG_003693	571		42
1236682	1236601	-	predicted RNA	antisense: TBXG_001095	561		261
3039619	3039253	-	predicted RNA	antisense: TBXG_002732	547		39
3686860	3687238	+	predicted RNA	antisense: TBXG_003330	546		218
4237843	4237707	-	predicted RNA	antisense: TBXG_003813	545		101
4070609	4070354	-	predicted RNA	antisense: TBXG_003656	539		149
3820257	3820459	+	predicted RNA	antisense: TBXG_003430	535		60
2276893	2276564	-	predicted RNA	antisense: TBXG_002075	533		332
156836	156704	-	predicted RNA	antisense: TBXG_000129	532		59
1947793	1948639	+	predicted RNA	antisense: TBXG_001760	532		40
1103179	1103352	+	predicted RNA	antisense: TBXG_001004	524		40
3052907	3052124	-	predicted RNA	antisense: TBXG_002747 TBXG_002746	509		39
2667535	2667824	+	predicted RNA	antisense: TBXG_002415	497		67
3104478	3104378	-	predicted RNA	antisense: TBXG_002786	496		1039
4100507	4100558	+	predicted RNA	antisense: TBXG_003684	489		1012
2659243	2659282	+	predicted RNA	antisense: TBXG_002409	488		65
3553189	3552965	-	predicted RNA	antisense: TBXG_003207	485		42
2127657	2127423	-	predicted RNA	antisense: TBXG_001924	484		59
3750359	3750738	+	predicted RNA	antisense: TBXG_003376	484		77
1139052	1139443	+	predicted RNA	antisense: TBXG_001022	475		42
3214421	3213347	-	predicted RNA	antisense: TBXG_002893	474		147
75048	75262	+	predicted RNA	antisense: TBXG_000067	472		39
3137191	3137363	+	predicted RNA	antisense: TBXG_004017	468		119
1391057	1391764	+	predicted RNA	antisense: TBXG_001255 TBXG_001254	460		112
869484	869606	+	predicted RNA	antisense: TBXG_000782	458		53
1259283	1259138	-	predicted RNA	antisense: TBXG_001115	455		109
1669586	1668984	-	predicted RNA	antisense: TBXG_001514	455		39
3033320	3033361	+	predicted RNA	antisense: TBXG_002726	455		39
4009095	4009147	+	predicted RNA	antisense: TBXG_003594	447		47
2275818	2275743	-	predicted RNA	antisense: TBXG_002074	445		302
2585178	2585450	+	predicted RNA	antisense: TBXG_002343	445		157
3420524	3419793	-	predicted RNA	antisense: TBXG_003077	445		39
4262541	4262367	-	predicted RNA	antisense: TBXG_003827	428		39
1782588	1781882	-	predicted RNA	antisense: TBXG_001610	427		433
919414	919474	+	predicted RNA	antisense: TBXG_000832	425		166
1293317	1292614	-	predicted RNA	antisense: TBXG_001148	425		108
2051049	2050346	-	predicted RNA	antisense: TBXG_001861	425		83
3480952	3480243	-	predicted RNA	antisense: TBXG_003134	425		42
3709798	3710513	+	predicted RNA	antisense: TBXG_003355	420		136
3597041	3597808	+	predicted RNA	antisense: TBXG_003248 TBXG_003249	414		39
1790903	1790611	-	predicted RNA	antisense: TBXG_001617	413		71
3580845	3580535	-	predicted RNA	antisense: TBXG_003228	413		40
1182664	1182581	-	predicted RNA	antisense: TBXG_001041	410		140
2049613	2048675	-	predicted RNA	antisense: TBXG_001859	410		41
2871934	2871868	-	predicted RNA	antisense: TBXG_002591	409		50
3514738	3514534	-	predicted RNA	antisense: TBXG_003170 TBXG_003169	407		59
1653962	1654252	+	predicted RNA	antisense: TBXG_001501	403		122
1981217	1981535	+	predicted RNA	antisense: TBXG_001792	403		112
2811110	2810883	-	predicted RNA	antisense: TBXG_002533	403		94
3943877	3943637	-	predicted RNA	antisense: TBXG_003536	402		42
211164	211448	+	predicted RNA	antisense: TBXG_000182	393		138
912786	912734	-	predicted RNA	antisense: TBXG_000827	391		77
3444019	3443889	-	predicted RNA	antisense: TBXG_003099	391		203
3371228	3370649	-	predicted RNA	antisense: TBXG_003037	389		42
3218698	3218636	-	predicted RNA	antisense: TBXG_002898	387		41
345057	344530	-	predicted RNA	antisense: TBXG_000288 TBXG_000287	386		52
3527120	3527005	-	predicted RNA	antisense: TBXG_003180	386		333
2667215	2667284	+	predicted RNA	antisense: TBXG_002414 TBXG_002415	385		214
3863781	3863436	-	predicted RNA	antisense: TBXG_003473	385		93
4065536	4065590	+	predicted RNA	antisense: TBXG_003650	382		45
875368	875207	-	predicted RNA	antisense: TBXG_000788	379		39
1764973	1764915	-	predicted RNA	antisense: TBXG_001593	379		51
3546098	3545724	-	predicted RNA	antisense: TBXG_003198	379		65
4306101	4306589	+	predicted RNA	antisense: TBXG_003862	379		48
2155415	2156214	+	predicted RNA	antisense: TBXG_004000 TBXG_001949	378		48
3507279	3506094	-	predicted RNA	antisense: TBXG_003161 TBXG_003162	373		40
3208454	3208903	+	predicted RNA	antisense: TBXG_002890	372		40
3973613	3973337	-	predicted RNA	antisense: TBXG_003562	371		99
267680	267744	+	predicted RNA	antisense: TBXG_000225	368		325
1211469	1211665	+	predicted RNA	antisense: TBXG_001068	364		40
4242194	4241497	-	predicted RNA	antisense: TBXG_003815	361		40
890280	890125	-	predicted RNA	antisense: TBXG_003966	360		42
45825	45564	-	predicted RNA	antisense: TBXG_000040	359		40
2195804	2196029	+	predicted RNA	antisense: TBXG_001989	357		138
1434376	1433804	-	predicted RNA	antisense: TBXG_003981 TBXG_003982	357		46
4308572	4308157	-	predicted RNA	antisense: TBXG_003866	352		210
1003529	1003468	-	predicted RNA	antisense: TBXG_000910	351		41
2377188	2376033	-	predicted RNA	antisense: TBXG_002173 TBXG_002172	350		55
3521167	3521035	-	predicted RNA	antisense: TBXG_003174	349		44
2325691	2326015	+	predicted RNA	antisense: TBXG_002129	347		38
3838184	3837975	-	predicted RNA	antisense: TBXG_003450	345		70
4273633	4273787	+	predicted RNA	antisense: TBXG_003837	345		53
3205518	3205476	-	predicted RNA	antisense: TBXG_002886	344		32
367226	367149	-	predicted RNA	antisense: TBXG_000305	342		209
2591128	2592002	+	predicted RNA	antisense: TBXG_002347	339		40
1126223	1126296	+	predicted RNA	antisense: TBXG_001018	338		60
293445	294339	+	predicted RNA	antisense: TBXG_000247	336		53
891555	891673	+	predicted RNA	antisense: TBXG_000805	336		92
1426067	1426122	+	predicted RNA	antisense: TBXG_001292	334		92
2393038	2393369	+	predicted RNA	antisense: TBXG_002184 TBXG_002183	333		43
918666	918836	+	predicted RNA	antisense: TBXG_000832	332		96
1353713	1353337	-	predicted RNA	antisense: TBXG_001217	332		39
1498792	1498745	-	predicted RNA	antisense: TBXG_001373	332		121
3021157	3020927	-	predicted RNA	antisense: TBXG_002713	331		46
423815	423653	-	predicted RNA	antisense: TBXG_000352	328		52
1880038	1879974	-	predicted RNA	antisense: TBXG_001700	327		423
3884371	3884045	-	predicted RNA	antisense: TBXG_003495	327		95
2440457	2439756	-	predicted RNA	antisense: TBXG_002223	326		45
528562	528867	+	predicted RNA	antisense: TBXG_000438	325		40
883601	883127	-	predicted RNA	antisense: TBXG_000795	325		39
3069086	3069411	+	predicted RNA	antisense: TBXG_002762	322		40
3165450	3165398	-	predicted RNA	antisense: TBXG_002840	319		41
4201157	4201246	+	predicted RNA	antisense: TBXG_003782	317		39
485488	485129	-	predicted RNA	antisense: TBXG_000403	316		260
1204236	1204104	-	predicted RNA	antisense: TBXG_001061	313		157
180805	180880	+	predicted RNA	antisense: TBXG_000153	311		123
1918229	1919330	+	predicted RNA	antisense: TBXG_001737	311		154
3383504	3383575	+	predicted RNA	antisense: TBXG_003046	311		39
2040844	2041398	+	predicted RNA	antisense: TBXG_001850	310		129
4088251	4089316	+	predicted RNA	antisense: TBXG_003673	309		44
918114	918185	+	predicted RNA	antisense: TBXG_000831	307		46
1544731	1544922	+	predicted RNA	antisense: TBXG_001413	307		41
2344865	2345324	+	predicted RNA	antisense: TBXG_002145	307		129
2180690	2180742	+	predicted RNA	antisense: TBXG_001973	305		40
218547	217284	-	predicted RNA	antisense: TBXG_000188	304		42
411614	411572	-	predicted RNA	antisense: TBXG_000342	304		42
1527364	1527731	+	predicted RNA	antisense: TBXG_001395 TBXG_001394	303		62
3011674	3012069	+	predicted RNA	antisense: TBXG_002708	302		321
3806451	3806608	+	predicted RNA	antisense: TBXG_003419	300		45
4213694	4213473	-	predicted RNA	antisense: TBXG_003796	298		54
1685878	1685577	-	predicted RNA	antisense: TBXG_001528 TBXG_001527	297		642
244573	245290	+	predicted RNA	antisense: TBXG_000208	296		58
2943987	2943121	-	predicted RNA	antisense: TBXG_002647	296		45
298711	299296	+	predicted RNA	antisense: TBXG_000251 TBXG_000250	294		38
1483978	1484019	+	predicted RNA	antisense: TBXG_001360	294		42
3423819	3424377	+	predicted RNA	antisense: TBXG_003079	294		39
2436055	2434736	-	predicted RNA	antisense: TBXG_002221 TBXG_002220	293		43
3198982	3199482	+	predicted RNA	antisense: TBXG_002880	293		43
3837523	3837698	+	predicted RNA	antisense: TBXG_003449	293		138
2570606	2570309	-	predicted RNA	antisense: TBXG_002335	291		48
4064083	4065340	+	predicted RNA	antisense: TBXG_003648 TBXG_003649	291		46
1268931	1268641	-	predicted RNA	antisense: TBXG_001124 TBXG_001123	288		43
2866358	2866196	-	predicted RNA	antisense: TBXG_002586	288		41
3488549	3489799	+	predicted RNA	antisense: TBXG_003144 TBXG_003145	288		39
3542859	3543006	+	predicted RNA	antisense: TBXG_003195	288		883
932008	933301	+	predicted RNA	antisense: TBXG_000844 TBXG_000843	286		38
3787727	3787653	-	predicted RNA	antisense: TBXG_003404	286		107
1317736	1317801	+	predicted RNA	antisense: TBXG_001176	285		315
3964597	3964390	-	predicted RNA	antisense: TBXG_003554	284		418
3139664	3139746	+	predicted RNA	antisense: TBXG_004018	284		42
4262262	4261552	-	predicted RNA	antisense: TBXG_003827	283		39
1330534	1331815	+	predicted RNA	antisense: TBXG_001189 TBXG_001188	282		44
3527999	3527845	-	predicted RNA	antisense: TBXG_003181	282		98
807286	807071	-	predicted RNA	antisense: TBXG_000717	280		41
4134560	4134761	+	predicted RNA	antisense: TBXG_003717 TBXG_003718	280		42
1952745	1952561	-	predicted RNA	antisense: TBXG_001763	278		331
2319539	2319466	-	predicted RNA	antisense: TBXG_002121	278		53
426916	427251	+	predicted RNA	antisense: TBXG_000356	276		44
1370783	1370934	+	predicted RNA	antisense: TBXG_001235	276		72
1605640	1606764	+	predicted RNA	antisense: TBXG_001466 TBXG_001465	275		159
1496136	1496634	+	predicted RNA	antisense: TBXG_001371	273		62
322871	323584	+	predicted RNA	antisense: TBXG_000272 TBXG_000271	266		44
329040	329276	+	predicted RNA	antisense: TBXG_000275	266		220
759497	759086	-	predicted RNA	antisense: TBXG_000668 TBXG_000667	266		76
876690	876480	-	predicted RNA	antisense: TBXG_000789	265		93
1862585	1861429	-	predicted RNA	antisense: TBXG_001685 TBXG_001684	265		125
3600254	3600411	+	predicted RNA	antisense: TBXG_003254	265		86
2560314	2560406	+	predicted RNA	antisense: TBXG_002325	263		51
691137	691040	-	predicted RNA	antisense: TBXG_000595	262		90
3669970	3670257	+	predicted RNA	antisense: TBXG_003318	262		95
4038912	4039692	+	predicted RNA	antisense: TBXG_003622	262		270
2816316	2816445	+	predicted RNA	antisense: TBXG_002538	258		44
3235608	3235156	-	predicted RNA	antisense: TBXG_002914	258		40
3996080	3996232	+	predicted RNA	antisense: TBXG_003582	258		43
2199211	2199040	-	predicted RNA	antisense: TBXG_001993	257		56
2816521	2816641	+	predicted RNA	antisense: TBXG_002539 TBXG_002538	256		39
3549330	3549202	-	predicted RNA	antisense: TBXG_003202	256		44
2408876	2409626	+	predicted RNA	antisense: TBXG_002197	255		52
3741717	3742134	+	predicted RNA	antisense: TBXG_003375	255		39
3316662	3316014	-	predicted RNA	antisense: TBXG_002988	253		40
3783501	3783205	-	predicted RNA	antisense: TBXG_003400 TBXG_003401	253		74
750096	750843	+	predicted RNA	antisense: TBXG_000657	252		54
2314119	2314213	+	predicted RNA	antisense: TBXG_002116	252		39
2688278	2688157	-	predicted RNA	antisense: TBXG_002431	252		42
3696419	3696279	-	predicted RNA	antisense: TBXG_003338	252		67
3216229	3216096	-	predicted RNA	antisense: TBXG_002896	251		90
1146461	1146666	+	predicted RNA	antisense: TBXG_001026	250		44
2678240	2678487	+	predicted RNA	antisense: TBXG_002424	250		68
2175117	2175214	+	predicted RNA	antisense: TBXG_001968	249		46
3535846	3536015	+	predicted RNA	antisense: TBXG_003188	249		41
2525716	2525646	-	predicted RNA	antisense: TBXG_002304	248		197
2796422	2796271	-	predicted RNA	antisense: TBXG_002522	247		42
4325928	4325403	-	predicted RNA	antisense: TBXG_003880	247		104
1597001	1596714	-	predicted RNA	antisense: TBXG_001456	246		39
2224213	2223982	-	predicted RNA	antisense: TBXG_002026	245		68
2632767	2632628	-	predicted RNA	antisense: TBXG_004007	245		961
1563808	1563710	-	predicted RNA	antisense: TBXG_001434	244		207
4067012	4067076	+	predicted RNA	antisense: TBXG_003651	244		41
4185463	4185548	+	predicted RNA	antisense: TBXG_003764	244		60
3148189	3148145	-	predicted RNA	antisense: TBXG_002829	243		82
1797798	1797700	-	predicted RNA	antisense: TBXG_001623	242		233
3070753	3069763	-	predicted RNA	antisense: TBXG_002763	242		52
3798472	3797953	-	predicted RNA	antisense: TBXG_004045	241		39
42101	41770	-	predicted RNA	antisense: TBXG_000037	240		41
1956335	1956378	+	predicted RNA	antisense: TBXG_001767	240		42
3316907	3316971	+	predicted RNA	antisense: TBXG_002989	240		39
3576712	3576760	+	predicted RNA	antisense: TBXG_003225	239		42
1400481	1400852	+	predicted RNA	antisense: TBXG_001266	238		105
1703438	1702874	-	predicted RNA	antisense: TBXG_001547	238		48
3023640	3023441	-	predicted RNA	antisense: TBXG_002716	236		101
980354	980161	-	predicted RNA	antisense: TBXG_000891	235		43
602434	602358	-	predicted RNA	antisense: TBXG_000514	234		356
4269150	4269247	+	predicted RNA	antisense: TBXG_003833	234		101
4106069	4106330	+	predicted RNA	antisense: TBXG_003691 TBXG_004059	232		72
3090807	3091158	+	predicted RNA	antisense: TBXG_002780	231		47
3687578	3687821	+	predicted RNA	antisense: TBXG_003330	231		131
2513351	2513428	+	predicted RNA	antisense: TBXG_002293	229		248
2038961	2038754	-	predicted RNA	antisense: TBXG_001849	228		41
3513629	3513426	-	predicted RNA	antisense: TBXG_003168	228		63
1556100	1555966	-	predicted RNA	antisense: TBXG_003984	228		190
254797	255428	+	predicted RNA	antisense: TBXG_000215	227		90
1702326	1702278	-	predicted RNA	antisense: TBXG_001546	227		57
481884	481932	+	predicted RNA	antisense: TBXG_000401	226		39
664575	664725	+	predicted RNA	antisense: TBXG_000573	226		132
3182560	3182726	+	predicted RNA	antisense: TBXG_002864	226		39
3808083	3807653	-	predicted RNA	antisense: TBXG_003421	226		303
1546807	1546852	+	predicted RNA	antisense: TBXG_001418	225		172
2166881	2168105	+	predicted RNA	antisense: TBXG_001964	224		168
2335476	2335262	-	predicted RNA	antisense: TBXG_002138	224		39
3483424	3482332	-	predicted RNA	antisense: TBXG_003137 TBXG_003138	224		44
4110571	4110481	-	predicted RNA	antisense: TBXG_003695	224		134
1764270	1763866	-	predicted RNA	antisense: TBXG_001592	223		153
80544	80219	-	predicted RNA	antisense: TBXG_000071	222		400
843381	842834	-	predicted RNA	antisense: TBXG_000757 TBXG_000756	221		39
2926800	2926257	-	predicted RNA	antisense: TBXG_002637	221		40
3868358	3868446	+	predicted RNA	antisense: TBXG_003477 TBXG_003478	221		143
985923	986089	+	predicted RNA	antisense: TBXG_000896	220		268
1032564	1031463	-	predicted RNA	antisense: TBXG_000936	220		132
2330742	2330655	-	predicted RNA	antisense: TBXG_002134	220		66
4283587	4283676	+	predicted RNA	antisense: TBXG_003842	220		149
865580	865507	-	predicted RNA	antisense: TBXG_000779	219		206
3690026	3690310	+	predicted RNA	antisense: TBXG_003331	219		144
279474	279625	+	predicted RNA	antisense: TBXG_000236	218		118
864060	864012	-	predicted RNA	antisense: TBXG_000777	218		630
2367519	2367104	-	predicted RNA	antisense: TBXG_002164	218		39
2572719	2572281	-	predicted RNA	antisense: TBXG_002335	218		45
2742043	2742321	+	predicted RNA	antisense: TBXG_002480	217		39
2110087	2109790	-	predicted RNA	antisense: TBXG_001918	215		91
3895742	3895635	-	predicted RNA	antisense: TBXG_003503	215		421
4108940	4108530	-	predicted RNA	antisense: TBXG_003693	215		60
157520	157823	+	predicted RNA	antisense: TBXG_000130	214		53
559606	559418	-	predicted RNA	antisense: TBXG_000468	214		393
293668	293407	-	predicted RNA	antisense: TBXG_000246	213		50
375745	375816	+	predicted RNA	antisense: TBXG_000308	213		189
592911	592831	-	predicted RNA	antisense: TBXG_000505	213		48
1433072	1433434	+	predicted RNA	antisense: TBXG_001301 TBXG_001300	213		182
3795521	3795716	+	predicted RNA	antisense: TBXG_003411	213		76
4388711	4388443	-	predicted RNA	antisense: TBXG_003929 TBXG_003930	212		39
611322	611102	-	predicted RNA	antisense: TBXG_000522	211		119
1002051	1001970	-	predicted RNA	antisense: TBXG_000909	210		38
1072715	1072821	+	predicted RNA	antisense: TBXG_000976	210		220
2306349	2306458	+	predicted RNA	antisense: TBXG_002109	210		102
3240964	3242123	+	predicted RNA	antisense: TBXG_002921	210		93
3638489	3638534	+	predicted RNA	antisense: TBXG_003286	210		40
4297480	4297086	-	predicted RNA	antisense: TBXG_003852	210		110
33947	33793	-	predicted RNA	antisense: TBXG_000030	209		180
1332985	1332382	-	predicted RNA	antisense: TBXG_001191 TBXG_001190	209		39
2078658	2078512	-	predicted RNA	antisense: TBXG_001884	209		213
4328542	4328435	-	predicted RNA	antisense: TBXG_003883	209		111
3119909	3120268	+	predicted RNA	antisense: TBXG_002799	208		94
3697788	3697301	-	predicted RNA	antisense: TBXG_003339	208		158
1513277	1514536	+	predicted RNA	antisense: TBXG_001385	207		41
3104862	3104790	-	predicted RNA	antisense: TBXG_002786	207		48
3671047	3671497	+	predicted RNA	antisense: TBXG_003319	207		77
4127176	4127378	+	predicted RNA	antisense: TBXG_003709	207		280
186853	186714	-	predicted RNA	antisense: TBXG_000160	206		325
679102	679468	+	predicted RNA	antisense: TBXG_000586	206		44
2168810	2169114	+	predicted RNA	antisense: TBXG_001964	206		42
3344789	3345089	+	predicted RNA	antisense: TBXG_003014	206		45
2365595	2365664	+	predicted RNA	antisense: TBXG_002162	205		132
3916339	3916223	-	predicted RNA	antisense: TBXG_004053	204		40
3595252	3596142	+	predicted RNA	antisense: TBXG_003246	203		95
4343011	4342755	-	predicted RNA	antisense: TBXG_003895 TBXG_003896	202		168
993950	994049	+	predicted RNA	antisense: TBXG_000900	200		75
1989996	1989386	-	predicted RNA	antisense: TBXG_001800	200		172
2072946	2073009	+	predicted RNA	antisense: TBXG_001879	200		153
2451474	2451182	-	predicted RNA	antisense: TBXG_002232	200		64
3817671	3817829	+	predicted RNA	antisense: TBXG_003428	200		37
3135472	3135151	-	predicted RNA	antisense: TBXG_002813	199		68
3261230	3261104	-	predicted RNA	antisense: TBXG_002940	199		46
3504028	3503759	-	predicted RNA	antisense: TBXG_003160	199		39
3009241	3009042	-	predicted RNA	antisense: TBXG_002706	198		47
3892175	3892627	+	predicted RNA	antisense: TBXG_003500	197		146
3970617	3970754	+	predicted RNA	antisense: TBXG_003560	197		129
939878	939786	-	predicted RNA	antisense: TBXG_000853	196		77
2136368	2135972	-	predicted RNA	antisense: TBXG_001933	196		41
4195476	4195551	+	predicted RNA	antisense: TBXG_003777	196		376
823619	823566	-	predicted RNA	antisense: TBXG_000736	195		139
2558635	2558190	-	predicted RNA	antisense: TBXG_002324	195		107
3140085	3140581	+	predicted RNA	antisense: TBXG_002819	195		55
2629008	2628917	-	predicted RNA	antisense: TBXG_002384	194		242
2977096	2976658	-	predicted RNA	antisense: TBXG_002680 TBXG_002679	194		47
3562097	3562185	+	predicted RNA	antisense: TBXG_003213	194		177
2795333	2795020	-	predicted RNA	antisense: TBXG_002520	193		49
3632083	3632245	+	predicted RNA	antisense: TBXG_003281	193		172
4107253	4107151	-	predicted RNA	antisense: TBXG_003692	193		41
736593	736757	+	predicted RNA	antisense: TBXG_000646	192		64
3568605	3568661	+	predicted RNA	antisense: TBXG_003220	192		39
904724	904209	-	predicted RNA	antisense: TBXG_000816	191		170
1388787	1388972	+	predicted RNA	antisense: TBXG_001252	190		52
1500558	1499971	-	predicted RNA	antisense: TBXG_001374	189		277
1831705	1831980	+	predicted RNA	antisense: TBXG_001651	189		74
1908219	1907953	-	predicted RNA	antisense: TBXG_001726	189		39
2361588	2361739	+	predicted RNA	antisense: TBXG_002159	189		61
2629810	2629646	-	predicted RNA	antisense: TBXG_002384	189		120
2669495	2669314	-	predicted RNA	antisense: TBXG_002417	189		45
404282	403900	-	predicted RNA	antisense: TBXG_000338	188		162
607990	607608	-	predicted RNA	antisense: TBXG_000519	188		64
3719685	3719816	+	predicted RNA	antisense: TBXG_003366	188		103
1050859	1050737	-	predicted RNA	antisense: TBXG_000957	187		866
3494831	3494412	-	predicted RNA	antisense: TBXG_003151	187		45
4206467	4206519	+	predicted RNA	antisense: TBXG_003790	187		162
65111	65277	+	predicted RNA	antisense: TBXG_000060	186		252
588462	587811	-	predicted RNA	antisense: TBXG_000499	186		40
2876514	2876272	-	predicted RNA	antisense: TBXG_002594	186		45
1809730	1809500	-	predicted RNA	antisense: TBXG_001630	185		53
2285602	2285907	+	predicted RNA	antisense: TBXG_002089	185		46
2971970	2972220	+	predicted RNA	antisense: TBXG_002675	185		39
2639669	2639560	-	predicted RNA	antisense: TBXG_002394	184		69
873640	873131	-	predicted RNA	antisense: TBXG_000786	183		55
1758219	1758724	+	predicted RNA	antisense: TBXG_001586	183		214
2116264	2115911	-	predicted RNA	antisense: TBXG_001919	182		205
11296	11076	-	predicted RNA	antisense: TBXG_005002	182		391
2190292	2189859	-	predicted RNA	antisense: TBXG_001983	181		166
3113918	3113946	+	predicted RNA	antisense: TBXG_002795	181		71
3700096	3700137	+	predicted RNA	antisense: TBXG_003341	181		88
1340221	1340362	+	predicted RNA	antisense: TBXG_001200	180		344
2664590	2664668	+	predicted RNA	antisense: TBXG_002411	180		41
476346	476218	-	predicted RNA	antisense: TBXG_000395	179		40
1686443	1685989	-	predicted RNA	antisense: TBXG_001528	179		43
2562821	2562905	+	predicted RNA	antisense: TBXG_002326 TBXG_002325	179		476
3206490	3206396	-	predicted RNA	antisense: TBXG_002887	179		79
3608652	3608712	+	predicted RNA	antisense: TBXG_003261	179		47
3613208	3613349	+	predicted RNA	antisense: TBXG_003266	179		71
3664074	3664029	-	predicted RNA	antisense: TBXG_003310	179		40
4376115	4376318	+	predicted RNA	antisense: TBXG_003921	179		48
496805	496845	+	predicted RNA	antisense: TBXG_000409	178		72
2490246	2490183	-	predicted RNA	antisense: TBXG_002273	178		44
266100	266059	-	predicted RNA	antisense: TBXG_000224	177		61
776419	776352	-	predicted RNA	antisense: TBXG_000681	177		69
790004	790239	+	predicted RNA	antisense: TBXG_000695	177		162
4273155	4273239	+	predicted RNA	antisense: TBXG_003837	177		41
650726	651001	+	predicted RNA	antisense: TBXG_000561	176		199
2202142	2202335	+	predicted RNA	antisense: TBXG_001996	176		74
1351929	1352323	+	predicted RNA	antisense: TBXG_001215 TBXG_001216	175		41
2926822	2927900	+	predicted RNA	antisense: TBXG_002639 TBXG_002638	175		43
3707701	3707794	+	predicted RNA	antisense: TBXG_003351	175		152
2991776	2991427	-	predicted RNA	antisense: TBXG_002689 TBXG_002690	174		42
51899	52911	+	predicted RNA	antisense: TBXG_000047	173		513
622531	621896	-	predicted RNA	antisense: TBXG_000534	173		54
888086	887853	-	predicted RNA	antisense: TBXG_000802	173		53
1978146	1978197	+	predicted RNA	antisense: TBXG_001789	173		236
2864707	2864903	+	predicted RNA	antisense: TBXG_002585	173		42
4071164	4071110	-	predicted RNA	antisense: TBXG_003656	173		428
413841	413320	-	predicted RNA	antisense: TBXG_000344 TBXG_000343	172		57
768160	768032	-	predicted RNA	antisense: TBXG_000673	172		284
1233872	1233792	-	predicted RNA	antisense: TBXG_001091	172		190
3724496	3724323	-	predicted RNA	antisense: TBXG_003369	172		39
4307676	4307489	-	predicted RNA	antisense: TBXG_003865	171		146
437833	438049	+	predicted RNA	antisense: TBXG_000358	170		64
1045328	1045183	-	predicted RNA	antisense: TBXG_000951	170		48
1128247	1128303	+	predicted RNA	antisense: TBXG_001018	170		40
2663253	2663295	+	predicted RNA	antisense: TBXG_002411	170		42
3819052	3819202	+	predicted RNA	antisense: TBXG_003429	170		12
3557849	3558061	+	predicted RNA	antisense: TBXG_004036	170		143
530532	530462	-	predicted RNA	antisense: TBXG_000439	169		578
3556084	3556871	+	predicted RNA	antisense: TBXG_003211	169		42
110692	109809	-	predicted RNA	antisense: TBXG_000101 TBXG_000102 TBXG_000100	168		82
3009995	3010056	+	predicted RNA	antisense: TBXG_002707	168		39
3242433	3242299	-	predicted RNA	antisense: TBXG_002922	168		116
4371747	4371839	+	predicted RNA	antisense: TBXG_004062	168		158
446003	446294	+	predicted RNA	antisense: TBXG_000367	167		43
1739166	1739111	-	predicted RNA	antisense: TBXG_001578	167		1263
4188340	4188272	-	predicted RNA	antisense: TBXG_003769	167		161
3287437	3287916	+	predicted RNA	antisense: TBXG_002961	166		49
3319397	3319454	+	predicted RNA	antisense: TBXG_002991	166		478
4021489	4021432	-	predicted RNA	antisense: TBXG_003606	166		317
1087904	1087651	-	predicted RNA	antisense: TBXG_000990	165		45
1105401	1105356	-	predicted RNA	antisense: TBXG_001006	165		119
1433629	1433684	+	predicted RNA	antisense: TBXG_001302	165		140
2316113	2316606	+	predicted RNA	antisense: TBXG_002117 TBXG_002118	165		42
2244004	2243302	-	predicted RNA	antisense: TBXG_002048	164		126
856736	856820	+	predicted RNA	antisense: TBXG_000769	163		138
893997	893952	-	predicted RNA	antisense: TBXG_000807	163		42
907164	906942	-	predicted RNA	antisense: TBXG_000819	163		39
2750709	2750911	+	predicted RNA	antisense: TBXG_002487	163		46
2841003	2840725	-	predicted RNA	antisense: TBXG_002563	163		40
3101515	3101043	-	predicted RNA	antisense: TBXG_002782	163		71
3279540	3279718	+	predicted RNA	antisense: TBXG_002954	163		149
3942650	3942735	+	predicted RNA	antisense: TBXG_003535	163		44
2408	2165	-	predicted RNA	antisense: TBXG_000002	162		42
45495	45453	-	predicted RNA	antisense: TBXG_000040	162		133
533172	533511	+	predicted RNA	antisense: TBXG_000443	162		127
960785	960830	+	predicted RNA	antisense: TBXG_000872	162		86
1854415	1854463	+	predicted RNA	antisense: TBXG_001677	162		140
2023393	2022667	-	predicted RNA	antisense: TBXG_001834 TBXG_001833	162		46
2130673	2130600	-	predicted RNA	antisense: TBXG_001926	162		349
2992029	2991894	-	predicted RNA	antisense: TBXG_002690	162		39
4325314	4325045	-	predicted RNA	antisense: TBXG_003880	162		43
38741	38622	-	predicted RNA	antisense: TBXG_000034	161		145
247220	247866	+	predicted RNA	antisense: TBXG_000209 TBXG_000208	161		41
2058026	2058159	+	predicted RNA	antisense: TBXG_001867	161		78
3040287	3041182	+	predicted RNA	antisense: TBXG_002733 TBXG_002734	161		39
3893672	3893531	-	predicted RNA	antisense: TBXG_003501	161		52
427727	427843	+	predicted RNA	antisense: TBXG_000357	160		63
3153973	3154028	+	predicted RNA	antisense: TBXG_002831	160		164
2368645	2368689	+	predicted RNA	antisense: TBXG_002165	159		193
2579484	2579221	-	predicted RNA	antisense: TBXG_002339	159		39
3163311	3163380	+	predicted RNA	antisense: TBXG_002838	159		79
1448957	1449189	+	predicted RNA	antisense: TBXG_001323	158		40
2298018	2299214	+	predicted RNA	antisense: TBXG_002103 TBXG_002102 TBXG_002101	158		101
3680168	3679784	-	predicted RNA	antisense: TBXG_003324	158		145
3706734	3706833	+	predicted RNA	antisense: TBXG_003349	158		198
3757151	3757235	+	predicted RNA	antisense: TBXG_003380	158		39
2754394	2754466	+	predicted RNA	antisense: TBXG_002492	157		82
3639454	3639765	+	predicted RNA	antisense: TBXG_003288	156		221
4265795	4265644	-	predicted RNA	antisense: TBXG_003829	156		179
8333	7993	-	predicted RNA	antisense: TBXG_000006	155		39
65092	64659	-	predicted RNA	antisense: TBXG_000059	155		40
806668	806395	-	predicted RNA	antisense: TBXG_000716 TBXG_000715	155		53
1405554	1405612	+	predicted RNA	antisense: TBXG_001273	155		67
1437481	1437052	-	predicted RNA	antisense: TBXG_001308	155		40
2590757	2590813	+	predicted RNA	antisense: TBXG_002347	155		71
2768328	2768110	-	predicted RNA	antisense: TBXG_002502	155		113
3070708	3070898	+	predicted RNA	antisense: TBXG_002764	155		79
1210319	1210262	-	predicted RNA	antisense: TBXG_001067	154		128
1254992	1254793	-	predicted RNA	antisense: TBXG_001112	154		72
2839680	2839633	-	predicted RNA	antisense: TBXG_002563	154		40
2411470	2411050	-	predicted RNA	antisense: TBXG_002198	153		129
29677	29372	-	predicted RNA	antisense: TBXG_000025	152		107
86981	86889	-	predicted RNA	antisense: TBXG_000078	152		41
1799102	1799226	+	predicted RNA	antisense: TBXG_001624	152		50
3274857	3274570	-	predicted RNA	antisense: TBXG_002949	152		45
3659963	3660116	+	predicted RNA	antisense: TBXG_003306	152		61
4387801	4387628	-	predicted RNA	antisense: TBXG_003928	152		97
2633058	2633010	-	predicted RNA	antisense: TBXG_004007	152		596
3874751	3874703	-	predicted RNA	antisense: TBXG_004051	152		196
1931606	1931752	+	predicted RNA	antisense: TBXG_001746	151		52
3582756	3584212	+	predicted RNA	antisense: TBXG_003230 TBXG_003231	151		47
3940538	3940329	-	predicted RNA	antisense: TBXG_003532	151		242
4346887	4347010	+	predicted RNA	antisense: TBXG_003898	151		152
533298	533105	-	predicted RNA	antisense: TBXG_000442	150		65
1081611	1081757	+	predicted RNA	antisense: TBXG_000985	150		717
2924009	2923574	-	predicted RNA	antisense: TBXG_002633	150		39
2966645	2966770	+	predicted RNA	antisense: TBXG_002670	150		55
3674346	3674251	-	predicted RNA	antisense: TBXG_003321	150		113
752373	752319	-	predicted RNA	antisense: TBXG_000659 TBXG_000658	149		50
1834525	1834385	-	predicted RNA	antisense: TBXG_001655	149		53
3330024	3329655	-	predicted RNA	antisense: TBXG_002997	149		646
3457274	3457225	-	predicted RNA	antisense: TBXG_003111	149		71
3613900	3613948	+	predicted RNA	antisense: TBXG_003267	149		40
285149	285451	+	predicted RNA	antisense: TBXG_000238	148		41
890847	890460	-	predicted RNA	antisense: TBXG_000804	148		41
2715079	2714912	-	predicted RNA	antisense: TBXG_002450	148		41
495269	495341	+	predicted RNA	antisense: TBXG_000409	147		39
1290330	1289013	-	predicted RNA	antisense: TBXG_001146 TBXG_001145	147		118
2671998	2671883	-	predicted RNA	antisense: TBXG_002420	147		53
3251250	3251056	-	predicted RNA	antisense: TBXG_002930	147		41
164069	163920	-	predicted RNA	antisense: TBXG_000137	146		57
549368	549613	+	predicted RNA	antisense: TBXG_000457	146		39
1193732	1193677	-	predicted RNA	antisense: TBXG_001048	146		96
2248517	2248562	+	predicted RNA	antisense: TBXG_002052	146		40
2292481	2292557	+	predicted RNA	antisense: TBXG_002097	146		96
3496678	3496130	-	predicted RNA	antisense: TBXG_003153	146		973
3920696	3920454	-	predicted RNA	antisense: TBXG_003523	146		631
1652654	1652722	+	predicted RNA	antisense: TBXG_001500	145		39
1681209	1681133	-	predicted RNA	antisense: TBXG_001523	145		167
1842508	1842453	-	predicted RNA	antisense: TBXG_001664	145		93
2457703	2457509	-	predicted RNA	antisense: TBXG_002239	145		39
1715792	1716082	+	predicted RNA	antisense: TBXG_001560	144		57
2363747	2364400	+	predicted RNA	antisense: TBXG_002160	144		65
2851849	2852175	+	predicted RNA	antisense: TBXG_002574	144		53
4097364	4097406	+	predicted RNA	antisense: TBXG_003681	144		45
4240103	4240033	-	predicted RNA	antisense: TBXG_003814	143		41
44196	44109	-	predicted RNA	antisense: TBXG_000040	142		88
601567	601244	-	predicted RNA	antisense: TBXG_000513	142		122
1202560	1202337	-	predicted RNA	antisense: TBXG_001061	142		39
1301773	1301920	+	predicted RNA	antisense: TBXG_001159	142		87
1955308	1955378	+	predicted RNA	antisense: TBXG_001767	142		47
2232690	2233136	+	predicted RNA	antisense: TBXG_002037	142		79
2379361	2379480	+	predicted RNA	antisense: TBXG_002175	142		130
3206302	3206262	-	predicted RNA	antisense: TBXG_002887	142		78
3573092	3573176	+	predicted RNA	antisense: TBXG_003224	142		51
4034758	4035270	+	predicted RNA	antisense: TBXG_003618 TBXG_003619	142		42
904107	903871	-	predicted RNA	antisense: TBXG_000816	141		39
1014976	1014917	-	predicted RNA	antisense: TBXG_000921	141		60
1428074	1428114	+	predicted RNA	antisense: TBXG_001293	141		70
296477	296235	-	predicted RNA	antisense: TBXG_000248	140		125
2097132	2097040	-	predicted RNA	antisense: TBXG_001905	140		41
2609329	2609457	+	predicted RNA	antisense: TBXG_002363 TBXG_002362	140		44
2805439	2805781	+	predicted RNA	antisense: TBXG_002530	140		41
3277006	3276807	-	predicted RNA	antisense: TBXG_002951	140		45
3405038	3404680	-	predicted RNA	antisense: TBXG_003064	140		54
307870	308162	+	predicted RNA	antisense: TBXG_000259	139		41
2078559	2078778	+	predicted RNA	antisense: TBXG_001885	139		45
2365133	2365254	+	predicted RNA	antisense: TBXG_002161	139		125
3022054	3021947	-	predicted RNA	antisense: TBXG_002713	139		774
3767520	3767562	+	predicted RNA	antisense: TBXG_003384	139		145
3800876	3800804	-	predicted RNA	antisense: TBXG_003415	139		64
3887123	3886677	-	predicted RNA	antisense: TBXG_003496	139		180
191541	191480	-	predicted RNA	antisense: TBXG_000163	138		458
200419	200028	-	predicted RNA	antisense: TBXG_000172	138		125
463253	462993	-	predicted RNA	antisense: TBXG_000384	138		43
540486	540816	+	predicted RNA	antisense: TBXG_000449	138		39
1070608	1071159	+	predicted RNA	antisense: TBXG_000975	138		53
1484142	1484388	+	predicted RNA	antisense: TBXG_001360	138		43
1719875	1719850	-	predicted RNA	antisense: TBXG_001564	138		39
1941671	1942409	+	predicted RNA	antisense: TBXG_001754	138		291
650724	650411	-	predicted RNA	antisense: TBXG_000560	137		47
2454946	2454823	-	predicted RNA	antisense: TBXG_002237	137		69
2881492	2881817	+	predicted RNA	antisense: TBXG_002599	137		155
4260322	4260676	+	predicted RNA	antisense: TBXG_003826	137		41
554570	555112	+	predicted RNA	antisense: TBXG_000464	136		50
2278481	2278119	-	predicted RNA	antisense: TBXG_002078 TBXG_002077	136		450
4315553	4315506	-	predicted RNA	antisense: TBXG_003875	136		39
1927598	1927312	-	predicted RNA	antisense: TBXG_001741	135		72
3692874	3692924	+	predicted RNA	antisense: TBXG_003334	135		219
1491004	1491168	+	predicted RNA	antisense: TBXG_003983	135		41
160457	160610	+	predicted RNA	antisense: TBXG_000133	134		45
577849	577576	-	predicted RNA	antisense: TBXG_000488	134		151
817472	817428	-	predicted RNA	antisense: TBXG_000731	134		54
1792274	1792547	+	predicted RNA	antisense: TBXG_001618	134		191
2070417	2070660	+	predicted RNA	antisense: TBXG_001878	134		40
2888281	2888049	-	predicted RNA	antisense: TBXG_002603 TBXG_002602	134		78
3152737	3153245	+	predicted RNA	antisense: TBXG_002831	134		47
3250174	3249386	-	predicted RNA	antisense: TBXG_002928	134		57
3954381	3954502	+	predicted RNA	antisense: TBXG_003546	134		41
1403728	1403655	-	predicted RNA	antisense: TBXG_001270	133		709
1914629	1914529	-	predicted RNA	antisense: TBXG_001734	133		74
1887384	1887731	+	predicted RNA	antisense: TBXG_003994	133		302
483275	483325	+	predicted RNA	antisense: TBXG_000401	132		42
856611	856668	+	predicted RNA	antisense: TBXG_000769	132		743
1058544	1058592	+	predicted RNA	antisense: TBXG_000963	132		47
1192234	1192117	-	predicted RNA	antisense: TBXG_001047	132		41
1370749	1370696	-	predicted RNA	antisense: TBXG_001234	132		180
1463280	1462944	-	predicted RNA	antisense: TBXG_001336	132		117
1469839	1469717	-	predicted RNA	antisense: TBXG_001345	132		268
1776413	1776028	-	predicted RNA	antisense: TBXG_001604	132		146
123362	123092	-	predicted RNA	antisense: TBXG_000105	131		43
148083	148439	+	predicted RNA	antisense: TBXG_000122	131		100
875140	875051	-	predicted RNA	antisense: TBXG_000788	131		86
1043294	1043175	-	predicted RNA	antisense: TBXG_000949	131		42
2748373	2748312	-	predicted RNA	antisense: TBXG_002485	131		55
3661804	3661718	-	predicted RNA	antisense: TBXG_003308	131		590
3942100	3941865	-	predicted RNA	antisense: TBXG_003534	131		244
544957	544700	-	predicted RNA	antisense: TBXG_000452	130		170
573348	573943	+	predicted RNA	antisense: TBXG_000485	130		261
1087260	1087331	+	predicted RNA	antisense: TBXG_000989	130		894
3406307	3406123	-	predicted RNA	antisense: TBXG_003066	130		85
3643636	3643546	-	predicted RNA	antisense: TBXG_003291	130		215
3793854	3793996	+	predicted RNA	antisense: TBXG_003409	130		40
3869511	3869889	+	predicted RNA	antisense: TBXG_003479	130		242
4113553	4113094	-	predicted RNA	antisense: TBXG_003696 TBXG_003697	130		39
4251187	4252720	+	predicted RNA	antisense: TBXG_003819 TBXG_003820	130		118
2194202	2194249	+	predicted RNA	antisense: TBXG_004001	130		99
1283260	1283192	-	predicted RNA	antisense: TBXG_001139	129		61
1551990	1551863	-	predicted RNA	antisense: TBXG_001423	129		69
1671747	1673394	+	predicted RNA	antisense: TBXG_001515	129		53
1920690	1920453	-	predicted RNA	antisense: TBXG_001738	129		226
2039184	2039059	-	predicted RNA	antisense: TBXG_001849	129		65
2465760	2465402	-	predicted RNA	antisense: TBXG_002247	129		280
636384	636432	+	predicted RNA	antisense: TBXG_000547	128		585
724539	724608	+	predicted RNA	antisense: TBXG_000632	128		39
1355341	1355214	-	predicted RNA	antisense: TBXG_001217	128		158
1636517	1636471	-	predicted RNA	antisense: TBXG_001484	128		39
1886902	1886846	-	predicted RNA	antisense: TBXG_001707	128		110
1954333	1954113	-	predicted RNA	antisense: TBXG_001765	128		40
2185643	2185523	-	predicted RNA	antisense: TBXG_001977	128		343
3062900	3063384	+	predicted RNA	antisense: TBXG_002757	128		126
4131985	4132221	+	predicted RNA	antisense: TBXG_003715	128		82
4161468	4161409	-	predicted RNA	antisense: TBXG_003742	128		38
1208452	1208246	-	predicted RNA	antisense: TBXG_001065	127		58
2384236	2384493	+	predicted RNA	antisense: TBXG_002177	127		102
2695261	2695318	+	predicted RNA	antisense: TBXG_002435	127		39
2832331	2832484	+	predicted RNA	antisense: TBXG_002555	127		47
3106635	3107845	+	predicted RNA	antisense: TBXG_002788	127		42
3318055	3317951	-	predicted RNA	antisense: TBXG_002990	127		136
3433762	3433633	-	predicted RNA	antisense: TBXG_003091	127		210
3511985	3511866	-	predicted RNA	antisense: TBXG_003167	127		292
3572248	3572335	+	predicted RNA	antisense: TBXG_003223	127		43
4173658	4173746	+	predicted RNA	antisense: TBXG_003749	127		51
4385303	4385240	-	predicted RNA	antisense: TBXG_003928	127		776
235448	235627	+	predicted RNA	antisense: TBXG_000200	126		253
662058	661979	-	predicted RNA	antisense: TBXG_000572	126		91
1126357	1126820	+	predicted RNA	antisense: TBXG_001018	126		82
1786479	1786412	-	predicted RNA	antisense: TBXG_001613	126		49
1973796	1973568	-	predicted RNA	antisense: TBXG_001784	126		52
2646890	2646577	-	predicted RNA	antisense: TBXG_002397	126		40
3828064	3828628	+	predicted RNA	antisense: TBXG_003439	126		342
495812	495899	+	predicted RNA	antisense: TBXG_000409	125		39
1547100	1547785	+	predicted RNA	antisense: TBXG_001419 TBXG_001418	125		46
2341405	2341045	-	predicted RNA	antisense: TBXG_002142	125		64
2585839	2585783	-	predicted RNA	antisense: TBXG_002344	125		39
4357552	4357710	+	predicted RNA	antisense: TBXG_003905	125		78
952564	952382	-	predicted RNA	antisense: TBXG_000867	124		45
1155244	1155284	+	predicted RNA	antisense: TBXG_001027	124		213
1213648	1213940	+	predicted RNA	antisense: TBXG_001070	124		40
1265714	1265486	-	predicted RNA	antisense: TBXG_001122 TBXG_001121	124		53
1350839	1351112	+	predicted RNA	antisense: TBXG_001214	124		41
1480212	1480009	-	predicted RNA	antisense: TBXG_001354	124		41
2438432	2438390	-	predicted RNA	antisense: TBXG_002223	124		39
2734664	2735039	+	predicted RNA	antisense: TBXG_002472 TBXG_002471	124		63
3492355	3492751	+	predicted RNA	antisense: TBXG_003149	124		85
3651950	3652489	+	predicted RNA	antisense: TBXG_003299	124		44
3702433	3702872	+	predicted RNA	antisense: TBXG_003343 TBXG_003344	124		113
3921976	3921548	-	predicted RNA	antisense: TBXG_003523	124		43
3943049	3943335	+	predicted RNA	antisense: TBXG_003535	124		163
4177672	4178276	+	predicted RNA	antisense: TBXG_003753 TBXG_003754	124		282
4185680	4185740	+	predicted RNA	antisense: TBXG_003764	124		65
4357839	4357961	+	predicted RNA	antisense: TBXG_003905	124		44
437242	437360	+	predicted RNA	antisense: TBXG_000357	123		106
588879	588722	-	predicted RNA	antisense: TBXG_000500	123		44
614588	614628	+	predicted RNA	antisense: TBXG_000527	123		713
634899	635077	+	predicted RNA	antisense: TBXG_000545	123		136
803505	803218	-	predicted RNA	antisense: TBXG_000710	123		158
1254685	1254563	-	predicted RNA	antisense: TBXG_001112	123		109
1255857	1255814	-	predicted RNA	antisense: TBXG_001113	123		81
1341804	1341748	-	predicted RNA	antisense: TBXG_001202	123		61
1396263	1396713	+	predicted RNA	antisense: TBXG_001261	123		120
2788327	2788199	-	predicted RNA	antisense: TBXG_002515	123		209
3020049	3019946	-	predicted RNA	antisense: TBXG_002713	123		246
2297779	2297501	-	predicted RNA	antisense: TBXG_004004	123		63
196959	196707	-	predicted RNA	antisense: TBXG_000169	122		116
1318208	1318610	+	predicted RNA	antisense: TBXG_001176	122		185
2321173	2321287	+	predicted RNA	antisense: TBXG_002123	122		68
2362173	2362338	+	predicted RNA	antisense: TBXG_002159	122		39
3035517	3035119	-	predicted RNA	antisense: TBXG_002728	122		236
4022835	4022642	-	predicted RNA	antisense: TBXG_003607	122		148
4121130	4120917	-	predicted RNA	antisense: TBXG_003704	122		354
4324953	4324287	-	predicted RNA	antisense: TBXG_003880	122		72
1359554	1359308	-	predicted RNA	antisense: TBXG_001223	121		72
2649721	2649921	+	predicted RNA	antisense: TBXG_002400	121		75
3313688	3314416	+	predicted RNA	antisense: TBXG_002987 TBXG_002986	121		94
3553791	3553716	-	predicted RNA	antisense: TBXG_003208	121		111
3883753	3883290	-	predicted RNA	antisense: TBXG_003494	121		135
294952	295167	+	predicted RNA	antisense: TBXG_000247	120		63
820685	821583	+	predicted RNA	antisense: TBXG_000735 TBXG_000734	120		134
948034	947984	-	predicted RNA	antisense: TBXG_000862	120		190
1046642	1047083	+	predicted RNA	antisense: TBXG_000952	120		39
1292561	1292070	-	predicted RNA	antisense: TBXG_001148 TBXG_001147	120		41
1606817	1607308	+	predicted RNA	antisense: TBXG_001467 TBXG_001466	120		58
1781829	1781338	-	predicted RNA	antisense: TBXG_001610 TBXG_001609	120		24
1861376	1860885	-	predicted RNA	antisense: TBXG_001684 TBXG_001683	120		72
2048622	2048131	-	predicted RNA	antisense: TBXG_001859 TBXG_001858	120		1114
2050293	2049802	-	predicted RNA	antisense: TBXG_001861 TBXG_001860	120		233
2156267	2156758	+	predicted RNA	antisense: TBXG_001950 TBXG_001949	120		219
2366848	2366443	-	predicted RNA	antisense: TBXG_002163	120		40
2375980	2375489	-	predicted RNA	antisense: TBXG_002172 TBXG_002171	120		114
3414022	3414195	+	predicted RNA	antisense: TBXG_003073	120		40
3480190	3479699	-	predicted RNA	antisense: TBXG_003133 TBXG_003134	120		2118
3710566	3711057	+	predicted RNA	antisense: TBXG_003355 TBXG_003356	120		41
4273492	4273566	+	predicted RNA	antisense: TBXG_003837	120		386
530536	531387	+	predicted RNA	antisense: TBXG_000441 TBXG_000440	119		39
1333414	1333259	-	predicted RNA	antisense: TBXG_001191	119		40
1390819	1390422	-	predicted RNA	antisense: TBXG_001253	119		162
1605172	1605368	+	predicted RNA	antisense: TBXG_001464	119		51
1641761	1641713	-	predicted RNA	antisense: TBXG_001491	119		41
2256247	2256066	-	predicted RNA	antisense: TBXG_002057	119		44
3074593	3074538	-	predicted RNA	antisense: TBXG_002768	119		41
3303212	3303152	-	predicted RNA	antisense: TBXG_002977	119		126
4159163	4158617	-	predicted RNA	antisense: TBXG_003740	119		527
108599	108551	-	predicted RNA	antisense: TBXG_000100	118		38
970952	970810	-	predicted RNA	antisense: TBXG_000879	118		199
1853218	1853280	+	predicted RNA	antisense: TBXG_001675	118		69
1966696	1966746	+	predicted RNA	antisense: TBXG_001777	118		42
2462855	2462786	-	predicted RNA	antisense: TBXG_002245	118		451
3660208	3660408	+	predicted RNA	antisense: TBXG_003306	118		46
3787830	3787787	-	predicted RNA	antisense: TBXG_003404	118		42
145688	145583	-	predicted RNA	antisense: TBXG_000120	117		124
171163	171124	-	predicted RNA	antisense: TBXG_000145	117		39
1152717	1152792	+	predicted RNA	antisense: TBXG_001027	117		386
2000571	2000469	-	predicted RNA	antisense: TBXG_001809	117		229
2731112	2731333	+	predicted RNA	antisense: TBXG_002467	117		44
3044204	3044142	-	predicted RNA	antisense: TBXG_002737	117		43
3310613	3310137	-	predicted RNA	antisense: TBXG_002983	117		61
3421191	3420998	-	predicted RNA	antisense: TBXG_003077	117		100
3499464	3499363	-	predicted RNA	antisense: TBXG_003155	117		73
3600015	3599803	-	predicted RNA	antisense: TBXG_003251 TBXG_003252	117		81
3631296	3631365	+	predicted RNA	antisense: TBXG_003281	117		87
572993	572178	-	predicted RNA	antisense: TBXG_000484	116		154
1054388	1054140	-	predicted RNA	antisense: TBXG_000959	116		110
1087461	1087572	+	predicted RNA	antisense: TBXG_000989	116		126
2836729	2836665	-	predicted RNA	antisense: TBXG_002559	116		40
2922454	2922412	-	predicted RNA	antisense: TBXG_002633	116		49
3312467	3312533	+	predicted RNA	antisense: TBXG_002985	116		42
3667331	3667591	+	predicted RNA	antisense: TBXG_003314	116		42
3942838	3942930	+	predicted RNA	antisense: TBXG_003535	116		247
4298655	4298972	+	predicted RNA	antisense: TBXG_003854	116		39
418340	418260	-	predicted RNA	antisense: TBXG_000347	115		124
552569	551676	-	predicted RNA	antisense: TBXG_000461 TBXG_000460 TBXG_000459	115		48
1316064	1316274	+	predicted RNA	antisense: TBXG_001175	115		71
2145680	2145550	-	predicted RNA	antisense: TBXG_001941	115		357
3889461	3889501	+	predicted RNA	antisense: TBXG_003497	115		153
4093224	4093581	+	predicted RNA	antisense: TBXG_003677	115		74
119342	119270	-	predicted RNA	antisense: TBXG_000103	114		270
347810	347611	-	predicted RNA	antisense: TBXG_000289	114		115
934795	934848	+	predicted RNA	antisense: TBXG_000848	114		21
964764	964810	+	predicted RNA	antisense: TBXG_000876	114		58
3018536	3018433	-	predicted RNA	antisense: TBXG_002712	114		58
3087048	3086880	-	predicted RNA	antisense: TBXG_002778	114		258
3116599	3117546	+	predicted RNA	antisense: TBXG_002796	114		201
3772955	3773213	+	predicted RNA	antisense: TBXG_003393	114		40
4010630	4010670	+	predicted RNA	antisense: TBXG_003596	114		39
4345386	4345761	+	predicted RNA	antisense: TBXG_003898	114		90
366642	366552	-	predicted RNA	antisense: TBXG_000304	113		77
485665	485623	-	predicted RNA	antisense: TBXG_000403	113		44
710884	710835	-	predicted RNA	antisense: TBXG_000618	113		61
743457	743413	-	predicted RNA	antisense: TBXG_000652	113		113
1359110	1358822	-	predicted RNA	antisense: TBXG_001223	113		161
1588524	1588587	+	predicted RNA	antisense: TBXG_001449	113		40
2154034	2153951	-	predicted RNA	antisense: TBXG_001946	113		1190
2450124	2450210	+	predicted RNA	antisense: TBXG_002230	113		45
2663468	2663882	+	predicted RNA	antisense: TBXG_002411	113		66
3120447	3120558	+	predicted RNA	antisense: TBXG_002799	113		74
3340413	3340586	+	predicted RNA	antisense: TBXG_003010 TBXG_003011	113		55
3648870	3648467	-	predicted RNA	antisense: TBXG_003295 TBXG_003296	113		50
13155	13262	+	predicted RNA	antisense: TBXG_000010	112		71
359727	359603	-	predicted RNA	antisense: TBXG_000298	112		60
1387494	1387681	+	predicted RNA	antisense: TBXG_001251	112		39
1767955	1767878	-	predicted RNA	antisense: TBXG_001596	112		41
1871584	1871631	+	predicted RNA	antisense: TBXG_001694	112		132
2027056	2027014	-	predicted RNA	antisense: TBXG_001838	112		47
2045914	2045599	-	predicted RNA	antisense: TBXG_001855	112		40
2389705	2390012	+	predicted RNA	antisense: TBXG_002181	112		91
2441156	2441201	+	predicted RNA	antisense: TBXG_002224	112		40
3031669	3031952	+	predicted RNA	antisense: TBXG_002724	112		65
3705160	3705117	-	predicted RNA	antisense: TBXG_003347	112		134
4344180	4344057	-	predicted RNA	antisense: TBXG_003896	112		346
4348432	4348481	+	predicted RNA	antisense: TBXG_004061	112		62
59674	59565	-	predicted RNA	antisense: TBXG_000055	111		39
257156	257111	-	predicted RNA	antisense: TBXG_000216	111		51
308733	309509	+	predicted RNA	antisense: TBXG_000259	111		71
2344060	2343724	-	predicted RNA	antisense: TBXG_002144	111		44
2372137	2372176	+	predicted RNA	antisense: TBXG_002168	111		89
2407196	2406411	-	predicted RNA	antisense: TBXG_002196	111		162
2736544	2736502	-	predicted RNA	antisense: TBXG_002474	111		43
2795640	2795784	+	predicted RNA	antisense: TBXG_002521	111		45
3367854	3368054	+	predicted RNA	antisense: TBXG_003034	111		267
3819294	3819336	+	predicted RNA	antisense: TBXG_003429	111		57
4122538	4122412	-	predicted RNA	antisense: TBXG_003706	111		40
360161	360232	+	predicted RNA	antisense: TBXG_000299	110		44
495321	495134	-	predicted RNA	antisense: TBXG_000408	110		154
556918	556871	-	predicted RNA	antisense: TBXG_000466	110		118
1775209	1774940	-	predicted RNA	antisense: TBXG_001604	110		41
1849397	1849494	+	predicted RNA	antisense: TBXG_001672	110		54
1979040	1978972	-	predicted RNA	antisense: TBXG_001790	110		45
2159329	2159370	+	predicted RNA	antisense: TBXG_001953	110		42
2264329	2264260	-	predicted RNA	antisense: TBXG_002061	110		131
2400676	2400585	-	predicted RNA	antisense: TBXG_002193	110		579
2875051	2874719	-	predicted RNA	antisense: TBXG_002594	110		40
3360765	3360693	-	predicted RNA	antisense: TBXG_003029	110		39
476938	476682	-	predicted RNA	antisense: TBXG_000396	109		43
785622	785348	-	predicted RNA	antisense: TBXG_000690	109		45
1111820	1111494	-	predicted RNA	antisense: TBXG_001011	109		47
2817777	2817908	+	predicted RNA	antisense: TBXG_002540	109		39
2833168	2833015	-	predicted RNA	antisense: TBXG_002556	109		104
3495379	3496036	+	predicted RNA	antisense: TBXG_003152 TBXG_004033	109		132
4127886	4128214	+	predicted RNA	antisense: TBXG_003710 TBXG_003711	109		436
4152779	4152764	-	predicted RNA	antisense: TBXG_003735	109		443
870290	870367	+	predicted RNA	antisense: TBXG_000784	108		43
1387794	1387995	+	predicted RNA	antisense: TBXG_001251	108		39
2579611	2579540	-	predicted RNA	antisense: TBXG_002339	108		40
3289992	3289549	-	predicted RNA	antisense: TBXG_002963	108		57
4312042	4311718	-	predicted RNA	antisense: TBXG_003870	108		334
3137486	3137574	+	predicted RNA	antisense: TBXG_004017	108		83
163717	163651	-	predicted RNA	antisense: TBXG_000137	107		48
1077215	1077343	+	predicted RNA	antisense: TBXG_000980	107		116
1955227	1954930	-	predicted RNA	antisense: TBXG_001766	107		39
2092741	2092787	+	predicted RNA	antisense: TBXG_001900	107		355
3185596	3185545	-	predicted RNA	antisense: TBXG_002866	107		101
3580923	3581839	+	predicted RNA	antisense: TBXG_003229 TBXG_003230	107		59
621821	621750	-	predicted RNA	antisense: TBXG_000534	106		59
651669	651714	+	predicted RNA	antisense: TBXG_000562	106		255
794842	794801	-	predicted RNA	antisense: TBXG_000700	106		49
2271540	2271604	+	predicted RNA	antisense: TBXG_002070	106		152
2978339	2978260	-	predicted RNA	antisense: TBXG_002680	106		124
3384469	3384555	+	predicted RNA	antisense: TBXG_003047	106		24
3876142	3876186	+	predicted RNA	antisense: TBXG_003487	106		93
399735	399675	-	predicted RNA	antisense: TBXG_000333	105		40
431853	431918	+	predicted RNA	antisense: TBXG_000357	105		39
696113	696162	+	predicted RNA	antisense: TBXG_000600	105		145
1016975	1016827	-	predicted RNA	antisense: TBXG_000923	105		16
1137332	1137557	+	predicted RNA	antisense: TBXG_001021	105		72
1717657	1717562	-	predicted RNA	antisense: TBXG_001562	105		82
1971172	1970926	-	predicted RNA	antisense: TBXG_001781	105		39
3045044	3045212	+	predicted RNA	antisense: TBXG_002739	105		106
3628228	3628386	+	predicted RNA	antisense: TBXG_003276	105		51
4096763	4096269	-	predicted RNA	antisense: TBXG_003680	105		44
4189194	4189222	+	predicted RNA	antisense: TBXG_003770	105		41
4299106	4299172	+	predicted RNA	antisense: TBXG_003854	105		115
4302537	4302322	-	predicted RNA	antisense: TBXG_003858	105		41
230217	230165	-	predicted RNA	antisense: TBXG_000196	104		95
239953	240003	+	predicted RNA	antisense: TBXG_000204	104		60
628617	628513	-	predicted RNA	antisense: TBXG_000539	104		39
1045121	1045047	-	predicted RNA	antisense: TBXG_000951	104		56
1226433	1226627	+	predicted RNA	antisense: TBXG_001085	104		40
1588379	1588228	-	predicted RNA	antisense: TBXG_001448	104		39
2052518	2052814	+	predicted RNA	antisense: TBXG_001865	104		40
2237950	2237868	-	predicted RNA	antisense: TBXG_002040	104		40
2390137	2390346	+	predicted RNA	antisense: TBXG_002181	104		192
2578725	2578776	+	predicted RNA	antisense: TBXG_002338	104		54
2837636	2837578	-	predicted RNA	antisense: TBXG_002559	104		174
2915984	2916042	+	predicted RNA	antisense: TBXG_002630	104		382
3613721	3613799	+	predicted RNA	antisense: TBXG_003267	104		218
3630253	3630406	+	predicted RNA	antisense: TBXG_003280	104		111
3656152	3655820	-	predicted RNA	antisense: TBXG_003301	104		46
3701331	3701410	+	predicted RNA	antisense: TBXG_003342 TBXG_003343	104		56
4049402	4049357	-	predicted RNA	antisense: TBXG_003632	104		41
4054177	4054315	+	predicted RNA	antisense: TBXG_003638	104		57
4224519	4224400	-	predicted RNA	antisense: TBXG_003807	104		121
63735	63433	-	predicted RNA	antisense: TBXG_000058	103		49
288641	288373	-	predicted RNA	antisense: TBXG_000241	103		50
338726	338766	+	predicted RNA	antisense: TBXG_000284	103		42
685527	685431	-	predicted RNA	antisense: TBXG_000590 TBXG_000589	103		40
836636	836561	-	predicted RNA	antisense: TBXG_000752	103		41
904667	904823	+	predicted RNA	antisense: TBXG_000817	103		40
1075365	1075316	-	predicted RNA	antisense: TBXG_000978	103		104
1382589	1382013	-	predicted RNA	antisense: TBXG_001244	103		181
1735424	1735502	+	predicted RNA	antisense: TBXG_001576	103		60
1966679	1966398	-	predicted RNA	antisense: TBXG_001776	103		40
2347787	2347953	+	predicted RNA	antisense: TBXG_002146	103		158
2535059	2535165	+	predicted RNA	antisense: TBXG_002312	103		258
2817492	2817537	+	predicted RNA	antisense: TBXG_002540 TBXG_002539	103		42
2867152	2867199	+	predicted RNA	antisense: TBXG_002587	103		39
3110299	3111246	+	predicted RNA	antisense: TBXG_002791 TBXG_002790	103		60
3527728	3527688	-	predicted RNA	antisense: TBXG_003180 TBXG_003181	103		356
3818444	3818644	+	predicted RNA	antisense: TBXG_003429	103		118
930965	930891	-	predicted RNA	antisense: TBXG_000841	102		521
1404477	1404549	+	predicted RNA	antisense: TBXG_001272	102		44
1562210	1561892	-	predicted RNA	antisense: TBXG_001432	102		119
1949698	1950761	+	predicted RNA	antisense: TBXG_001762	102		44
3074836	3074677	-	predicted RNA	antisense: TBXG_002768	102		139
99967	99838	-	predicted RNA	antisense: TBXG_000092	101		53
153230	152982	-	predicted RNA	antisense: TBXG_000127	101		39
439483	439534	+	predicted RNA	antisense: TBXG_000359	101		45
731533	731345	-	predicted RNA	antisense: TBXG_000637	101		47
898763	898685	-	predicted RNA	antisense: TBXG_000812	101		39
1350614	1350725	+	predicted RNA	antisense: TBXG_001214	101		45
1570388	1569914	-	predicted RNA	antisense: TBXG_001435	101		61
1707865	1707907	+	predicted RNA	antisense: TBXG_001552	101		80
1820682	1820636	-	predicted RNA	antisense: TBXG_001641	101		84
2173750	2173689	-	predicted RNA	antisense: TBXG_001967	101		67
2501121	2501221	+	predicted RNA	antisense: TBXG_002282	101		43
3644088	3643920	-	predicted RNA	antisense: TBXG_003291	101		204
3805052	3804850	-	predicted RNA	antisense: TBXG_003418	101		121
1491258	1491365	+	predicted RNA	antisense: TBXG_003983	101		261
221180	221299	+	predicted RNA	antisense: TBXG_000191	100		229
457302	457700	+	predicted RNA	antisense: TBXG_000380	100		81
600734	600504	-	predicted RNA	antisense: TBXG_000513 TBXG_000512	100		51
987288	987825	+	predicted RNA	antisense: TBXG_000897	100		201
1086656	1086470	-	predicted RNA	antisense: TBXG_000988	100		129
1097470	1097779	+	predicted RNA	antisense: TBXG_000998	100		44
1219932	1219979	+	predicted RNA	antisense: TBXG_001077	100		86
1501823	1501324	-	predicted RNA	antisense: TBXG_001375	100		66
1763285	1763232	-	predicted RNA	antisense: TBXG_001591	100		356
2392501	2392787	+	predicted RNA	antisense: TBXG_002183	100		56
2437567	2437221	-	predicted RNA	antisense: TBXG_002222	100		114
2593747	2593493	-	predicted RNA	antisense: TBXG_002349	100		207
2776969	2776925	-	predicted RNA	antisense: TBXG_002509	100		162
3197625	3197743	+	predicted RNA	antisense: TBXG_002879	100		46
3600480	3600672	+	predicted RNA	antisense: TBXG_003254	100		161
4374223	4374367	+	predicted RNA	antisense: TBXG_003919	100		106
82478	82340	-	predicted RNA	antisense: TBXG_000073	99		39
202964	202488	-	predicted RNA	antisense: TBXG_000174	99		116
944055	943994	-	predicted RNA	antisense: TBXG_000858 TBXG_000857	99		61
1000739	1000570	-	predicted RNA	antisense: TBXG_000908	99		335
1655379	1655331	-	predicted RNA	antisense: TBXG_001502	99		308
1730519	1730365	-	predicted RNA	antisense: TBXG_001572	99		116
1974631	1974384	-	predicted RNA	antisense: TBXG_001785	99		51
2075757	2077359	+	predicted RNA	antisense: TBXG_001883	99		103
2103330	2103410	+	predicted RNA	antisense: TBXG_001912	99		49
2374029	2374156	+	predicted RNA	antisense: TBXG_002169	99		43
2430287	2430508	+	predicted RNA	antisense: TBXG_002217	99		40
2716590	2716298	-	predicted RNA	antisense: TBXG_002452	99		42
3056634	3056553	-	predicted RNA	antisense: TBXG_002750	99		150
3277828	3277762	-	predicted RNA	antisense: TBXG_002952 TBXG_002953	99		46
3861885	3861842	-	predicted RNA	antisense: TBXG_003471	99		188
4180447	4180874	+	predicted RNA	antisense: TBXG_003757 TBXG_003756	99		39
170198	170291	+	predicted RNA	antisense: TBXG_000144	98		43
171065	170885	-	predicted RNA	antisense: TBXG_000145	98		108
593396	593123	-	predicted RNA	antisense: TBXG_000506	98		65
996113	996231	+	predicted RNA	antisense: TBXG_000903	98		39
1348220	1348153	-	predicted RNA	antisense: TBXG_001212	98		65
1844358	1844235	-	predicted RNA	antisense: TBXG_001667	98		39
1904545	1904472	-	predicted RNA	antisense: TBXG_001722	98		42
2750756	2750626	-	predicted RNA	antisense: TBXG_002486	98		457
3586478	3586664	+	predicted RNA	antisense: TBXG_003236	98		194
4110189	4109524	-	predicted RNA	antisense: TBXG_003695	98		170
4336924	4336866	-	predicted RNA	antisense: TBXG_003890	98		370
170742	170632	-	predicted RNA	antisense: TBXG_000145	97		39
519665	519547	-	predicted RNA	antisense: TBXG_000430	97		80
575606	575557	-	predicted RNA	antisense: TBXG_000486	97		40
781008	781074	+	predicted RNA	antisense: TBXG_000686	97		1159
1231518	1231423	-	predicted RNA	antisense: TBXG_001089	97		118
1254503	1254459	-	predicted RNA	antisense: TBXG_001112	97		216
1507298	1507222	-	predicted RNA	antisense: TBXG_001379	97		142
1546515	1546579	+	predicted RNA	antisense: TBXG_001417	97		45
1651283	1651725	+	predicted RNA	antisense: TBXG_001500	97		59
2589064	2589575	+	predicted RNA	antisense: TBXG_002347	97		108
3033820	3033883	+	predicted RNA	antisense: TBXG_002726	97		57
3325479	3325429	-	predicted RNA	antisense: TBXG_002994	97		51
4227234	4227184	-	predicted RNA	antisense: TBXG_003809	97		65
4292041	4292116	+	predicted RNA	antisense: TBXG_003846	97		115
420968	420917	-	predicted RNA	antisense: TBXG_000349	96		41
571071	570879	-	predicted RNA	antisense: TBXG_000483	96		112
724659	724722	+	predicted RNA	antisense: TBXG_000632	96		146
779449	779499	+	predicted RNA	antisense: TBXG_000683	96		15
921728	921630	-	predicted RNA	antisense: TBXG_000836	96		39
1227215	1227563	+	predicted RNA	antisense: TBXG_001086	96		141
1977758	1977832	+	predicted RNA	antisense: TBXG_001789	96		64
2372681	2372822	+	predicted RNA	antisense: TBXG_002168	96		84
2777279	2777124	-	predicted RNA	antisense: TBXG_002509	96		101
2845396	2845131	-	predicted RNA	antisense: TBXG_002567	96		41
3055882	3056164	+	predicted RNA	antisense: TBXG_002749	96		42
3260921	3260828	-	predicted RNA	antisense: TBXG_002940	96		148
3390464	3390284	-	predicted RNA	antisense: TBXG_003052 TBXG_003053	96		337
3570772	3570452	-	predicted RNA	antisense: TBXG_003221	96		95
3649535	3649489	-	predicted RNA	antisense: TBXG_003297	96		61
3751924	3752024	+	predicted RNA	antisense: TBXG_003378	96		40
3813665	3813626	-	predicted RNA	antisense: TBXG_003427 TBXG_003426	96		154
4008196	4008457	+	predicted RNA	antisense: TBXG_003593	96		106
4097926	4098405	+	predicted RNA	antisense: TBXG_003681	96		163
4264979	4264769	-	predicted RNA	antisense: TBXG_003829	96		266
39404	39493	+	predicted RNA	antisense: TBXG_000035	95		39
204167	204119	-	predicted RNA	antisense: TBXG_000175	95		27
363925	364126	+	predicted RNA	antisense: TBXG_000302	95		291
549686	549732	+	predicted RNA	antisense: TBXG_000457	95		262
2208644	2208684	+	predicted RNA	antisense: TBXG_002003	95		39
2613255	2613334	+	predicted RNA	antisense: TBXG_002367	95		40
2998030	2997678	-	predicted RNA	antisense: TBXG_002695	95		44
3057429	3057037	-	predicted RNA	antisense: TBXG_002750	95		39
3121578	3121731	+	predicted RNA	antisense: TBXG_002800	95		44
3176624	3176513	-	predicted RNA	antisense: TBXG_002855	95		66
3567525	3566859	-	predicted RNA	antisense: TBXG_003218	95		187
3694118	3694062	-	predicted RNA	antisense: TBXG_003336	95		54
3995443	3995502	+	predicted RNA	antisense: TBXG_003581	95		50
4167643	4166855	-	predicted RNA	antisense: TBXG_003744	95		43
4332799	4332670	-	predicted RNA	antisense: TBXG_003887	95		40
522161	522080	-	predicted RNA	antisense: TBXG_000433	94		39
1390330	1390245	-	predicted RNA	antisense: TBXG_001253	94		40
1655528	1655464	-	predicted RNA	antisense: TBXG_001502	94		82
1686459	1686896	+	predicted RNA	antisense: TBXG_001529	94		41
1754227	1753771	-	predicted RNA	antisense: TBXG_001582	94		501
2078845	2079872	+	predicted RNA	antisense: TBXG_001886 TBXG_001885	94		56
2248338	2248378	+	predicted RNA	antisense: TBXG_002052	94		55
2697658	2697591	-	predicted RNA	antisense: TBXG_002436	94		40
3184696	3184616	-	predicted RNA	antisense: TBXG_002866	94		123
3493640	3493954	+	predicted RNA	antisense: TBXG_003150	94		79
3769550	3769299	-	predicted RNA	antisense: TBXG_003387	94		112
4360702	4361186	+	predicted RNA	antisense: TBXG_003908	94		39
421528	421327	-	predicted RNA	antisense: TBXG_000350	93		219
445748	445482	-	predicted RNA	antisense: TBXG_000366	93		60
535902	536100	+	predicted RNA	antisense: TBXG_000446	93		398
1335395	1335247	-	predicted RNA	antisense: TBXG_001194	93		154
1723882	1724104	+	predicted RNA	antisense: TBXG_001567	93		241
2630269	2630451	+	predicted RNA	antisense: TBXG_002385	93		65
2891255	2891173	-	predicted RNA	antisense: TBXG_002604	93		127
3568380	3568438	+	predicted RNA	antisense: TBXG_003220	93		195
3789047	3789156	+	predicted RNA	antisense: TBXG_003405	93		39
3898833	3898684	-	predicted RNA	antisense: TBXG_003506	93		40
3962407	3962330	-	predicted RNA	antisense: TBXG_003552	93		43
4027439	4027611	+	predicted RNA	antisense: TBXG_003610	93		115
4120559	4120265	-	predicted RNA	antisense: TBXG_003704	93		260
4346248	4346545	+	predicted RNA	antisense: TBXG_003898	93		118
373298	373389	+	predicted RNA	antisense: TBXG_000308	92		45
920576	921248	+	predicted RNA	antisense: TBXG_000835 TBXG_000834	92		39
1011393	1011352	-	predicted RNA	antisense: TBXG_000917	92		106
1471454	1471415	-	predicted RNA	antisense: TBXG_001346	92		120
2042925	2042858	-	predicted RNA	antisense: TBXG_001852	92		43
2162740	2162973	+	predicted RNA	antisense: TBXG_001957	92		45
2596757	2596715	-	predicted RNA	antisense: TBXG_002353	92		42
2753263	2753569	+	predicted RNA	antisense: TBXG_002489	92		188
3178932	3178753	-	predicted RNA	antisense: TBXG_002857	92		44
3185974	3185754	-	predicted RNA	antisense: TBXG_002866 TBXG_002867	92		42
3663256	3662981	-	predicted RNA	antisense: TBXG_003309	92		41
4015205	4015264	+	predicted RNA	antisense: TBXG_003601	92		140
4189480	4189742	+	predicted RNA	antisense: TBXG_003770 TBXG_003771	92		65
4264248	4264037	-	predicted RNA	antisense: TBXG_003828	92		50
4281218	4281258	+	predicted RNA	antisense: TBXG_003842	92		40
4377039	4377103	+	predicted RNA	antisense: TBXG_003921	92		42
53266	53224	-	predicted RNA	antisense: TBXG_000048	91		66
205359	205160	-	predicted RNA	antisense: TBXG_000176 TBXG_000175	91		58
214490	214347	-	predicted RNA	antisense: TBXG_000185	91		92
241897	241800	-	predicted RNA	antisense: TBXG_000205	91		60
340101	342219	+	predicted RNA	antisense: TBXG_000285	91		39
666885	666995	+	predicted RNA	antisense: TBXG_000575	91		63
818818	818945	+	predicted RNA	antisense: TBXG_000732	91		137
1466838	1467384	+	predicted RNA	antisense: TBXG_001342	91		41
1703705	1703774	+	predicted RNA	antisense: TBXG_001548	91		56
2189280	2188761	-	predicted RNA	antisense: TBXG_001981	91		752
2674563	2674603	+	predicted RNA	antisense: TBXG_002422	91		63
3029307	3029266	-	predicted RNA	antisense: TBXG_002722	91		40
3031444	3031489	+	predicted RNA	antisense: TBXG_002724	91		52
3548472	3548397	-	predicted RNA	antisense: TBXG_003201	91		88
3591747	3591354	-	predicted RNA	antisense: TBXG_003240 TBXG_003241	91		55
3639040	3638557	-	predicted RNA	antisense: TBXG_003287	91		64
4087341	4087289	-	predicted RNA	antisense: TBXG_003672	91		40
51775	51842	+	predicted RNA	antisense: TBXG_000046	90		128
206536	206374	-	predicted RNA	antisense: TBXG_000176	90		256
913378	912909	-	predicted RNA	antisense: TBXG_000827	90		41
1287480	1287419	-	predicted RNA	antisense: TBXG_001143	90		918
1552845	1553068	+	predicted RNA	antisense: TBXG_001425	90		60
2832331	2832098	-	predicted RNA	antisense: TBXG_002554	90		58
3012842	3012784	-	predicted RNA	antisense: TBXG_002710	90		41
3037742	3037649	-	predicted RNA	antisense: TBXG_002730	90		47
3278411	3278494	+	predicted RNA	antisense: TBXG_002954	90		62
3287333	3287383	+	predicted RNA	antisense: TBXG_002961	90		154
3817058	3817128	+	predicted RNA	antisense: TBXG_003428	90		43
3822826	3823945	+	predicted RNA	antisense: TBXG_003435	90		48
4349792	4350099	+	predicted RNA	antisense: TBXG_003901	90		146
2881103	2880982	-	predicted RNA	antisense: TBXG_004014	90		113
4017705	4017834	+	predicted RNA	antisense: TBXG_004057	90		50
7306	7199	-	predicted RNA	antisense: TBXG_000005	89		75
284057	284766	+	predicted RNA	antisense: TBXG_000238	89		150
1017364	1017602	+	predicted RNA	antisense: TBXG_000924	89		39
1022436	1022505	+	predicted RNA	antisense: TBXG_000928	89		45
1199919	1199821	-	predicted RNA	antisense: TBXG_001057	89		40
1229585	1229624	+	predicted RNA	antisense: TBXG_001087	89		72
1345807	1345768	-	predicted RNA	antisense: TBXG_001209	89		70
2294440	2294885	+	predicted RNA	antisense: TBXG_002099 TBXG_002098	89		359
3169254	3169127	-	predicted RNA	antisense: TBXG_002844	89		42
3694579	3694533	-	predicted RNA	antisense: TBXG_003336	89		41
3764718	3764816	+	predicted RNA	antisense: TBXG_003381	89		49
4095232	4094854	-	predicted RNA	antisense: TBXG_003678 TBXG_003679	89		41
4221039	4221110	+	predicted RNA	antisense: TBXG_003803	89		41
592515	592178	-	predicted RNA	antisense: TBXG_000505	88		45
739716	739762	+	predicted RNA	antisense: TBXG_000649	88		39
979938	980006	+	predicted RNA	antisense: TBXG_000890	88		46
1285924	1285851	-	predicted RNA	antisense: TBXG_001142	88		58
1749392	1749345	-	predicted RNA	antisense: TBXG_001581	88		40
2270953	2270908	-	predicted RNA	antisense: TBXG_002069	88		40
2456542	2455832	-	predicted RNA	antisense: TBXG_002237	88		185
2525582	2525505	-	predicted RNA	antisense: TBXG_002304	88		36
2587889	2587957	+	predicted RNA	antisense: TBXG_002346	88		44
3001389	3001461	+	predicted RNA	antisense: TBXG_002698	88		39
3017802	3017878	+	predicted RNA	antisense: TBXG_002711	88		187
3511662	3511581	-	predicted RNA	antisense: TBXG_003167	88		72
3692079	3692140	+	predicted RNA	antisense: TBXG_003334	88		69
3954628	3955078	+	predicted RNA	antisense: TBXG_003546	88		51
4058895	4058803	-	predicted RNA	antisense: TBXG_003642	88		87
15210	15004	-	predicted RNA	antisense: TBXG_000013	87		121
209615	209102	-	predicted RNA	antisense: TBXG_000180	87		111
388058	387975	-	predicted RNA	antisense: TBXG_000319	87		40
439586	439651	+	predicted RNA	antisense: TBXG_000359	87		40
447440	447484	+	predicted RNA	antisense: TBXG_000368	87		63
1363106	1363703	+	predicted RNA	antisense: TBXG_001228	87		245
1845623	1845581	-	predicted RNA	antisense: TBXG_001668	87		62
1910033	1910325	+	predicted RNA	antisense: TBXG_001729	87		74
2032747	2032894	+	predicted RNA	antisense: TBXG_001841	87		41
2130464	2130423	-	predicted RNA	antisense: TBXG_001926	87		40
2220008	2220084	+	predicted RNA	antisense: TBXG_002018	87		640
2238218	2238170	-	predicted RNA	antisense: TBXG_002041	87		119
2497062	2497199	+	predicted RNA	antisense: TBXG_002279	87		110
2892983	2892864	-	predicted RNA	antisense: TBXG_002605	87		28
3226447	3226521	+	predicted RNA	antisense: TBXG_002904	87		39
3418642	3418599	-	predicted RNA	antisense: TBXG_003076	87		149
3830771	3830704	-	predicted RNA	antisense: TBXG_003442	87		46
3923304	3923262	-	predicted RNA	antisense: TBXG_003523	87		81
4184593	4184322	-	predicted RNA	antisense: TBXG_003762	87		184
4303716	4303833	+	predicted RNA	antisense: TBXG_003860	87		39
4383204	4383145	-	predicted RNA	antisense: TBXG_003927	87		39
244427	244492	+	predicted RNA	antisense: TBXG_000208	86		38
348960	348509	-	predicted RNA	antisense: TBXG_000290	86		127
1334695	1334653	-	predicted RNA	antisense: TBXG_001194	86		98
2610083	2610165	+	predicted RNA	antisense: TBXG_002363	86		76
2975651	2975547	-	predicted RNA	antisense: TBXG_002678	86		39
3175115	3175387	+	predicted RNA	antisense: TBXG_002853	86		67
3239568	3239528	-	predicted RNA	antisense: TBXG_002920	86		115
3350706	3350554	-	predicted RNA	antisense: TBXG_003019	86		42
3462280	3462229	-	predicted RNA	antisense: TBXG_003116	86		122
3589864	3589949	+	predicted RNA	antisense: TBXG_003239	86		40
4164998	4164845	-	predicted RNA	antisense: TBXG_003743	86		55
4219986	4219842	-	predicted RNA	antisense: TBXG_003802	86		41
4259350	4259507	+	predicted RNA	antisense: TBXG_003825	86		48
102472	102410	-	predicted RNA	antisense: TBXG_000093	85		63
113025	112607	-	predicted RNA	antisense: TBXG_000102	85		55
200964	200893	-	predicted RNA	antisense: TBXG_000173	85		88
372144	372183	+	predicted RNA	antisense: TBXG_000308	85		124
593848	593775	-	predicted RNA	antisense: TBXG_000506	85		39
1028566	1028504	-	predicted RNA	antisense: TBXG_000933	85		42
1631691	1631642	-	predicted RNA	antisense: TBXG_001483	85		41
1653652	1653791	+	predicted RNA	antisense: TBXG_001501	85		548
1761359	1761318	-	predicted RNA	antisense: TBXG_001589	85		109
2015438	2015508	+	predicted RNA	antisense: TBXG_001825	85		47
2457417	2457374	-	predicted RNA	antisense: TBXG_002239	85		102
2990016	2989975	-	predicted RNA	antisense: TBXG_002689	85		56
3085338	3085294	-	predicted RNA	antisense: TBXG_002777	85		58
3253229	3253166	-	predicted RNA	antisense: TBXG_002934	85		52
3254675	3254408	-	predicted RNA	antisense: TBXG_002935	85		41
3297154	3297196	+	predicted RNA	antisense: TBXG_002970	85		63
3604485	3604211	-	predicted RNA	antisense: TBXG_003257	85		56
3751242	3751297	+	predicted RNA	antisense: TBXG_003378	85		39
3961685	3961550	-	predicted RNA	antisense: TBXG_003552	85		48
4007641	4007713	+	predicted RNA	antisense: TBXG_003593	85		40
4359350	4359400	+	predicted RNA	antisense: TBXG_003906	85		713
673603	673644	+	predicted RNA	antisense: TBXG_003961	85		66
55342	55300	-	predicted RNA	antisense: TBXG_000049	84		44
322316	322153	-	predicted RNA	antisense: TBXG_000270	84		50
632924	632879	-	predicted RNA	antisense: TBXG_000543	84		86
1079548	1079415	-	predicted RNA	antisense: TBXG_000982	84		46
1168105	1168148	+	predicted RNA	antisense: TBXG_001029	84		162
1235540	1235973	+	predicted RNA	antisense: TBXG_001093	84		118
1241676	1241605	-	predicted RNA	antisense: TBXG_001100	84		38
1368217	1368272	+	predicted RNA	antisense: TBXG_001232	84		102
1421373	1421305	-	predicted RNA	antisense: TBXG_001287	84		281
1461180	1461133	-	predicted RNA	antisense: TBXG_001334	84		81
1667274	1667215	-	predicted RNA	antisense: TBXG_001511	84		339
1713284	1713627	+	predicted RNA	antisense: TBXG_001558	84		61
1967106	1967935	+	predicted RNA	antisense: TBXG_001777	84		55
2021698	2021762	+	predicted RNA	antisense: TBXG_001832	84		60
2037791	2037927	+	predicted RNA	antisense: TBXG_001847	84		46
2342105	2341835	-	predicted RNA	antisense: TBXG_002142	84		107
2563471	2563567	+	predicted RNA	antisense: TBXG_002326	84		44
2773420	2772957	-	predicted RNA	antisense: TBXG_002507	84		68
2843468	2843416	-	predicted RNA	antisense: TBXG_002566	84		41
2909064	2909427	+	predicted RNA	antisense: TBXG_002624	84		52
3236625	3236078	-	predicted RNA	antisense: TBXG_002916	84		537
3255257	3255237	-	predicted RNA	antisense: TBXG_002935	84		262
3524067	3523698	-	predicted RNA	antisense: TBXG_003177 TBXG_003178	84		67
3531780	3531834	+	predicted RNA	antisense: TBXG_003183	84		40
3848929	3848709	-	predicted RNA	antisense: TBXG_003460	84		39
3903178	3903521	+	predicted RNA	antisense: TBXG_003511	84		305
4160965	4160785	-	predicted RNA	antisense: TBXG_003742	84		140
4329522	4329093	-	predicted RNA	antisense: TBXG_003883 TBXG_003884	84		41
3834511	3834571	+	predicted RNA	antisense: TBXG_004046	84		43
3866743	3866682	-	predicted RNA	antisense: TBXG_004049	84		123
630811	630754	-	predicted RNA	antisense: TBXG_000541	83		41
637109	637214	+	predicted RNA	antisense: TBXG_000548	83		70
745798	745318	-	predicted RNA	antisense: TBXG_000652	83		851
1073608	1073664	+	predicted RNA	antisense: TBXG_000976	83		44
1094595	1094553	-	predicted RNA	antisense: TBXG_000994	83		48
1277747	1277679	-	predicted RNA	antisense: TBXG_001134	83		193
1279550	1279269	-	predicted RNA	antisense: TBXG_001136 TBXG_001135	83		339
1280643	1280575	-	predicted RNA	antisense: TBXG_001137	83		104
1858985	1859150	+	predicted RNA	antisense: TBXG_001681	83		189
1965463	1965337	-	predicted RNA	antisense: TBXG_001775	83		51
3118767	3119201	+	predicted RNA	antisense: TBXG_002798	83		223
3146737	3146777	+	predicted RNA	antisense: TBXG_002826	83		101
3186334	3186222	-	predicted RNA	antisense: TBXG_002867	83		39
3438893	3438493	-	predicted RNA	antisense: TBXG_003095	83		198
3611189	3610447	-	predicted RNA	antisense: TBXG_003263	83		46
3709609	3709732	+	predicted RNA	antisense: TBXG_003354	83		54
3900043	3900137	+	predicted RNA	antisense: TBXG_003508	83		150
4239064	4238805	-	predicted RNA	antisense: TBXG_003813 TBXG_003814	83		90
4331832	4331738	-	predicted RNA	antisense: TBXG_003887	83		75
467948	468088	+	predicted RNA	antisense: TBXG_000386	82		51
677269	677170	-	predicted RNA	antisense: TBXG_000582	82		189
1092964	1092705	-	predicted RNA	antisense: TBXG_000993	82		56
1307430	1307299	-	predicted RNA	antisense: TBXG_001166	82		129
1945365	1945444	+	predicted RNA	antisense: TBXG_001757	82		41
2095051	2095095	+	predicted RNA	antisense: TBXG_001902	82		116
2281474	2281397	-	predicted RNA	antisense: TBXG_002081	82		61
2292810	2292882	+	predicted RNA	antisense: TBXG_002097	82		155
2337001	2336960	-	predicted RNA	antisense: TBXG_002139	82		330
2541117	2541161	+	predicted RNA	antisense: TBXG_002314	82		215
2852242	2852587	+	predicted RNA	antisense: TBXG_002575	82		58
3422674	3422626	-	predicted RNA	antisense: TBXG_003078	82		181
3601620	3601842	+	predicted RNA	antisense: TBXG_003254 TBXG_003255	82		214
3657683	3657794	+	predicted RNA	antisense: TBXG_003303	82		165
4215160	4215093	-	predicted RNA	antisense: TBXG_003797	82		52
4364216	4364287	+	predicted RNA	antisense: TBXG_003913	82		40
87201	87158	-	predicted RNA	antisense: TBXG_000078	81		116
325057	324899	-	predicted RNA	antisense: TBXG_000273	81		265
490300	490345	+	predicted RNA	antisense: TBXG_000405	81		257
946386	946283	-	predicted RNA	antisense: TBXG_000861	81		52
1003366	1003108	-	predicted RNA	antisense: TBXG_000910	81		154
1225914	1225187	-	predicted RNA	antisense: TBXG_001083	81		93
1359658	1359718	+	predicted RNA	antisense: TBXG_001224	81		175
1385771	1385854	+	predicted RNA	antisense: TBXG_001249	81		171
1494302	1494661	+	predicted RNA	antisense: TBXG_001370	81		465
1634707	1634584	-	predicted RNA	antisense: TBXG_001483	81		39
1942914	1942970	+	predicted RNA	antisense: TBXG_001754	81		64
1969231	1969106	-	predicted RNA	antisense: TBXG_001779	81		74
2005149	2005050	-	predicted RNA	antisense: TBXG_001812	81		245
2459109	2459056	-	predicted RNA	antisense: TBXG_002240	81		46
2484660	2484741	+	predicted RNA	antisense: TBXG_002268	81		39
2565223	2565289	+	predicted RNA	antisense: TBXG_002328	81		49
2721375	2721515	+	predicted RNA	antisense: TBXG_002458 TBXG_002457	81		200
2878822	2878687	-	predicted RNA	antisense: TBXG_002597	81		157
3715023	3714944	-	predicted RNA	antisense: TBXG_003360	81		85
3795723	3795620	-	predicted RNA	antisense: TBXG_003412	81		893
4003439	4003494	+	predicted RNA	antisense: TBXG_003589	81		59
4011683	4011746	+	predicted RNA	antisense: TBXG_003597	81		44
4156932	4156835	-	predicted RNA	antisense: TBXG_003738	81		101
2885175	2885271	+	predicted RNA	antisense: TBXG_004016	81		267
187367	187609	+	predicted RNA	antisense: TBXG_000161	80		186
385824	386267	+	predicted RNA	antisense: TBXG_000317	80		40
702639	702589	-	predicted RNA	antisense: TBXG_000608	80		254
841875	841818	-	predicted RNA	antisense: TBXG_000754	80		542
991438	990921	-	predicted RNA	antisense: TBXG_000899	80		67
1571503	1571434	-	predicted RNA	antisense: TBXG_001435	80		54
1594877	1594360	-	predicted RNA	antisense: TBXG_001455 TBXG_001454	80		209
1751439	1751396	-	predicted RNA	antisense: TBXG_001581	80		70
1959302	1959606	+	predicted RNA	antisense: TBXG_001770	80		39
2046123	2045967	-	predicted RNA	antisense: TBXG_001855	80		39
2390422	2390570	+	predicted RNA	antisense: TBXG_002182	80		43
2490538	2490452	-	predicted RNA	antisense: TBXG_002273	80		47
2703721	2703912	+	predicted RNA	antisense: TBXG_002440	80		41
2720878	2721162	+	predicted RNA	antisense: TBXG_002457	80		66
2791445	2791596	+	predicted RNA	antisense: TBXG_002519	80		40
2855823	2856462	+	predicted RNA	antisense: TBXG_002577 TBXG_002576	80		99
3061574	3061713	+	predicted RNA	antisense: TBXG_002756	80		43
3206486	3207020	+	predicted RNA	antisense: TBXG_002888	80		116
3588952	3588803	-	predicted RNA	antisense: TBXG_003238	80		40
3639984	3639530	-	predicted RNA	antisense: TBXG_003289	80		188
3978860	3978774	-	predicted RNA	antisense: TBXG_003568	80		65
185029	184952	-	predicted RNA	antisense: TBXG_000158 TBXG_000159	79		39
219213	219164	-	predicted RNA	antisense: TBXG_000189	79		221
498414	499054	+	predicted RNA	antisense: TBXG_000411 TBXG_000410	79		274
974990	974916	-	predicted RNA	antisense: TBXG_000884	79		888
1196576	1196412	-	predicted RNA	antisense: TBXG_001052	79		126
1416568	1416523	-	predicted RNA	antisense: TBXG_001282	79		92
1759422	1759330	-	predicted RNA	antisense: TBXG_001587	79		129
1818210	1818125	-	predicted RNA	antisense: TBXG_001638	79		46
2057402	2057449	+	predicted RNA	antisense: TBXG_001867	79		45
2083599	2083516	-	predicted RNA	antisense: TBXG_001890	79		110
2225389	2225186	-	predicted RNA	antisense: TBXG_002028	79		39
2800532	2800488	-	predicted RNA	antisense: TBXG_002526	79		128
3278330	3278285	-	predicted RNA	antisense: TBXG_002953	79		38
3401775	3401822	+	predicted RNA	antisense: TBXG_003062	79		145
3566759	3566309	-	predicted RNA	antisense: TBXG_003218	79		55
3570824	3570976	+	predicted RNA	antisense: TBXG_003222	79		44
3882297	3882372	+	predicted RNA	antisense: TBXG_003493	79		203
3981464	3981584	+	predicted RNA	antisense: TBXG_003570	79		248
4016470	4016535	+	predicted RNA	antisense: TBXG_003602	79		568
46640	46422	-	predicted RNA	antisense: TBXG_000040	78		121
230381	230318	-	predicted RNA	antisense: TBXG_000196	78		377
512216	512272	+	predicted RNA	antisense: TBXG_000424	78		55
515102	515158	+	predicted RNA	antisense: TBXG_000424	78		192
548692	548766	+	predicted RNA	antisense: TBXG_000457	78		107
561068	560847	-	predicted RNA	antisense: TBXG_000469	78		815
808427	808379	-	predicted RNA	antisense: TBXG_000718	78		207
1019853	1019678	-	predicted RNA	antisense: TBXG_000925	78		164
1253364	1253321	-	predicted RNA	antisense: TBXG_001110	78		595
1389327	1389374	+	predicted RNA	antisense: TBXG_001252	78		64
1588135	1588052	-	predicted RNA	antisense: TBXG_001448	78		40
1708633	1708767	+	predicted RNA	antisense: TBXG_001553	78		62
1850040	1850180	+	predicted RNA	antisense: TBXG_001673	78		49
2093081	2093128	+	predicted RNA	antisense: TBXG_001900	78		41
2164191	2164556	+	predicted RNA	antisense: TBXG_001960	78		67
2272152	2272261	+	predicted RNA	antisense: TBXG_002071	78		273
2476795	2476839	+	predicted RNA	antisense: TBXG_002258	78		41
2530878	2530950	+	predicted RNA	antisense: TBXG_002310	78		58
2922345	2922217	-	predicted RNA	antisense: TBXG_002633	78		120
3140632	3140717	+	predicted RNA	antisense: TBXG_002819	78		39
3337582	3337841	+	predicted RNA	antisense: TBXG_003007 TBXG_003008	78		50
3350128	3349996	-	predicted RNA	antisense: TBXG_003019	78		57
3566249	3566128	-	predicted RNA	antisense: TBXG_003218	78		89
3607042	3607152	+	predicted RNA	antisense: TBXG_003259	78		43
3645177	3645426	+	predicted RNA	antisense: TBXG_003292 TBXG_003293	78		928
3693066	3693220	+	predicted RNA	antisense: TBXG_003334	78		75
3804764	3804723	-	predicted RNA	antisense: TBXG_003418	78		42
4005210	4005129	-	predicted RNA	antisense: TBXG_003590	78		158
4197342	4198245	+	predicted RNA	antisense: TBXG_003779	78		41
4334318	4334273	-	predicted RNA	antisense: TBXG_003889 TBXG_003888	78		98
1852613	1852555	-	predicted RNA	antisense: TBXG_003991	78		145
2297966	2297881	-	predicted RNA	antisense: TBXG_004004	78		54
2594528	2594451	-	predicted RNA	antisense: TBXG_005031	78		113
176606	176886	+	predicted RNA	antisense: TBXG_000151	77		72
375946	375990	+	predicted RNA	antisense: TBXG_000308	77		269
506958	507021	+	predicted RNA	antisense: TBXG_000419	77		651
547340	547379	+	predicted RNA	antisense: TBXG_000456	77		142
553822	553555	-	predicted RNA	antisense: TBXG_000462	77		49
585641	585496	-	predicted RNA	antisense: TBXG_000496	77		157
590715	590424	-	predicted RNA	antisense: TBXG_000502	77		60
733226	732651	-	predicted RNA	antisense: TBXG_000641 TBXG_000640 TBXG_000639	77		85
896040	896001	-	predicted RNA	antisense: TBXG_000810	77		41
1061327	1061397	+	predicted RNA	antisense: TBXG_000966	77		39
1081473	1080490	-	predicted RNA	antisense: TBXG_000984 TBXG_000983	77		291
1276092	1276132	+	predicted RNA	antisense: TBXG_001131	77		323
1393054	1393108	+	predicted RNA	antisense: TBXG_001256	77		60
1456286	1456435	+	predicted RNA	antisense: TBXG_001329	77		337
1467450	1467590	+	predicted RNA	antisense: TBXG_001342	77		46
1485956	1486005	+	predicted RNA	antisense: TBXG_001361	77		80
1538273	1538209	-	predicted RNA	antisense: TBXG_001405	77		273
1638556	1639119	+	predicted RNA	antisense: TBXG_001488	77		73
1645801	1645727	-	predicted RNA	antisense: TBXG_001494	77		393
1687035	1687318	+	predicted RNA	antisense: TBXG_001530	77		89
1719549	1719509	-	predicted RNA	antisense: TBXG_001564	77		53
1790820	1791264	+	predicted RNA	antisense: TBXG_001618	77		44
1867422	1867360	-	predicted RNA	antisense: TBXG_001688	77		99
1904383	1904197	-	predicted RNA	antisense: TBXG_001722	77		41
1921853	1921809	-	predicted RNA	antisense: TBXG_001739	77		36
2099117	2099065	-	predicted RNA	antisense: TBXG_001905	77		59
2485159	2485202	+	predicted RNA	antisense: TBXG_002268	77		69
2573477	2572868	-	predicted RNA	antisense: TBXG_002335	77		42
2732887	2733091	+	predicted RNA	antisense: TBXG_002469	77		58
2827266	2828594	+	predicted RNA	antisense: TBXG_002551 TBXG_002550	77		44
3049916	3049853	-	predicted RNA	antisense: TBXG_002744	77		41
3079583	3079626	+	predicted RNA	antisense: TBXG_002773	77		41
3080009	3080078	+	predicted RNA	antisense: TBXG_002774	77		323
3141001	3141154	+	predicted RNA	antisense: TBXG_002820	77		43
3336204	3336032	-	predicted RNA	antisense: TBXG_003005	77		230
3501580	3501785	+	predicted RNA	antisense: TBXG_003157	77		76
3647439	3647320	-	predicted RNA	antisense: TBXG_003295	77		59
3864814	3864697	-	predicted RNA	antisense: TBXG_003474	77		45
4016971	4016807	-	predicted RNA	antisense: TBXG_003603	77		147
4042504	4042685	+	predicted RNA	antisense: TBXG_003625	77		39
4373269	4373308	+	predicted RNA	antisense: TBXG_003918	77		42
3222387	3222347	-	predicted RNA	antisense: TBXG_004022	77		42
3785477	3785437	-	predicted RNA	antisense: TBXG_004044	77		41
3182	3082	-	predicted RNA	antisense: TBXG_000002	76		54
5388	5212	-	predicted RNA	antisense: TBXG_000005	76		174
13228	12741	-	predicted RNA	antisense: TBXG_000009	76		382
191856	191736	-	predicted RNA	antisense: TBXG_000163	76		229
331804	331614	-	predicted RNA	antisense: TBXG_000279	76		284
358247	358205	-	predicted RNA	antisense: TBXG_000297	76		151
473439	473383	-	predicted RNA	antisense: TBXG_000391	76		108
767831	767789	-	predicted RNA	antisense: TBXG_000673	76		56
899641	900588	+	predicted RNA	antisense: TBXG_000813	76		59
915994	916213	+	predicted RNA	antisense: TBXG_000829	76		40
1132067	1131718	-	predicted RNA	antisense: TBXG_001020	76		39
1359811	1360513	+	predicted RNA	antisense: TBXG_001224	76		220
1400907	1400978	+	predicted RNA	antisense: TBXG_001266	76		44
1929697	1929313	-	predicted RNA	antisense: TBXG_001743	76		41
1978277	1978458	+	predicted RNA	antisense: TBXG_001789	76		84
2170507	2171053	+	predicted RNA	antisense: TBXG_001964	76		125
2284786	2284361	-	predicted RNA	antisense: TBXG_002088	76		55
2285355	2284922	-	predicted RNA	antisense: TBXG_002088	76		40
2684028	2683985	-	predicted RNA	antisense: TBXG_002430	76		62
2784968	2784164	-	predicted RNA	antisense: TBXG_002512	76		40
2829609	2829667	+	predicted RNA	antisense: TBXG_002552	76		91
2992455	2992369	-	predicted RNA	antisense: TBXG_002691	76		43
3022313	3022119	-	predicted RNA	antisense: TBXG_002713	76		40
3023750	3023691	-	predicted RNA	antisense: TBXG_002716	76		82
3106233	3106188	-	predicted RNA	antisense: TBXG_002787	76		40
3182777	3182909	+	predicted RNA	antisense: TBXG_002864	76		484
3442539	3442498	-	predicted RNA	antisense: TBXG_003097	76		39
3565914	3565689	-	predicted RNA	antisense: TBXG_003216	76		40
3595202	3594289	-	predicted RNA	antisense: TBXG_003244 TBXG_003245	76		70
3638165	3638286	+	predicted RNA	antisense: TBXG_003286	76		49
3897635	3897449	-	predicted RNA	antisense: TBXG_003505	76		41
3907107	3907166	+	predicted RNA	antisense: TBXG_003514	76		39
3921126	3921081	-	predicted RNA	antisense: TBXG_003523	76		59
3934612	3934567	-	predicted RNA	antisense: TBXG_004054	76		40
137824	137627	-	predicted RNA	antisense: TBXG_000114	75		43
201612	201268	-	predicted RNA	antisense: TBXG_000173	75		41
297764	297703	-	predicted RNA	antisense: TBXG_000249	75		71
439309	439366	+	predicted RNA	antisense: TBXG_000359	75		635
442254	442190	-	predicted RNA	antisense: TBXG_000363	75		42
778696	778762	+	predicted RNA	antisense: TBXG_000682	75		105
983805	983651	-	predicted RNA	antisense: TBXG_000895	75		84
1041359	1041561	+	predicted RNA	antisense: TBXG_000947	75		154
1320478	1320421	-	predicted RNA	antisense: TBXG_001179	75		91
1370591	1370476	-	predicted RNA	antisense: TBXG_001234	75		138
1566338	1566287	-	predicted RNA	antisense: TBXG_001435	75		60
1671561	1671502	-	predicted RNA	antisense: TBXG_001514	75		276
1773519	1773361	-	predicted RNA	antisense: TBXG_001603	75		56
2202934	2203017	+	predicted RNA	antisense: TBXG_001996	75		238
2229524	2229606	+	predicted RNA	antisense: TBXG_002034	75		104
2276451	2276136	-	predicted RNA	antisense: TBXG_002074	75		50
2399535	2399419	-	predicted RNA	antisense: TBXG_002193	75		649
2662141	2662192	+	predicted RNA	antisense: TBXG_002411	75		97
2672789	2672976	+	predicted RNA	antisense: TBXG_002421	75		63
2740914	2740700	-	predicted RNA	antisense: TBXG_002478	75		57
2894644	2894876	+	predicted RNA	antisense: TBXG_002609	75		110
2921237	2921194	-	predicted RNA	antisense: TBXG_002632	75		323
3085500	3085431	-	predicted RNA	antisense: TBXG_002777	75		827
3174591	3173919	-	predicted RNA	antisense: TBXG_002852	75		45
3209581	3209762	+	predicted RNA	antisense: TBXG_002890	75		49
3499817	3500848	+	predicted RNA	antisense: TBXG_003156	75		123
3650754	3650700	-	predicted RNA	antisense: TBXG_003298	75		178
3726958	3727651	+	predicted RNA	antisense: TBXG_003372	75		88
3746808	3746918	+	predicted RNA	antisense: TBXG_003375	75		63
3900415	3900482	+	predicted RNA	antisense: TBXG_003508	75		42
3943394	3943561	+	predicted RNA	antisense: TBXG_003535	75		39
3981844	3982475	+	predicted RNA	antisense: TBXG_003570 TBXG_003571	75		48
4072967	4073040	+	predicted RNA	antisense: TBXG_003657	75		40
4159887	4159822	-	predicted RNA	antisense: TBXG_003741	75		105
4301457	4301351	-	predicted RNA	antisense: TBXG_003856 TBXG_003857	75		194
2261541	2261918	+	predicted RNA	antisense: TBXG_004003	75		44
177672	177997	+	predicted RNA	antisense: TBXG_000152	74		194
219903	219425	-	predicted RNA	antisense: TBXG_000190	74		69
769075	769161	+	predicted RNA	antisense: TBXG_000675	74		43
922740	922345	-	predicted RNA	antisense: TBXG_000837	74		69
1090294	1090245	-	predicted RNA	antisense: TBXG_000992	74		42
1905186	1905097	-	predicted RNA	antisense: TBXG_001723	74		40
1949057	1948988	-	predicted RNA	antisense: TBXG_001761	74		46
2068018	2068805	+	predicted RNA	antisense: TBXG_001876	74		45
2086637	2086393	-	predicted RNA	antisense: TBXG_001894	74		117
2140502	2140439	-	predicted RNA	antisense: TBXG_001937	74		45
2193286	2193199	-	predicted RNA	antisense: TBXG_001987	74		40
2321812	2321946	+	predicted RNA	antisense: TBXG_002124	74		103
2408846	2407903	-	predicted RNA	antisense: TBXG_002196	74		135
2516047	2516121	+	predicted RNA	antisense: TBXG_002294	74		55
2567923	2567604	-	predicted RNA	antisense: TBXG_002330	74		99
2613508	2613560	+	predicted RNA	antisense: TBXG_002367	74		99
2687584	2687169	-	predicted RNA	antisense: TBXG_002431	74		39
2691894	2691715	-	predicted RNA	antisense: TBXG_002432	74		50
2722454	2722765	+	predicted RNA	antisense: TBXG_002458 TBXG_002459	74		84
2745307	2745400	+	predicted RNA	antisense: TBXG_002483	74		42
2968642	2968492	-	predicted RNA	antisense: TBXG_002671	74		93
3274098	3274057	-	predicted RNA	antisense: TBXG_002949	74		41
3303020	3302955	-	predicted RNA	antisense: TBXG_002976	74		184
3410947	3410738	-	predicted RNA	antisense: TBXG_003070	74		41
3507782	3507684	-	predicted RNA	antisense: TBXG_003163	74		72
3516545	3516496	-	predicted RNA	antisense: TBXG_003171	74		39
3594082	3593456	-	predicted RNA	antisense: TBXG_003244	74		65
3679536	3679065	-	predicted RNA	antisense: TBXG_003324	74		45
3904114	3904349	+	predicted RNA	antisense: TBXG_003512	74		39
4074113	4074159	+	predicted RNA	antisense: TBXG_003657	74		41
4089671	4089752	+	predicted RNA	antisense: TBXG_003674	74		41
4150836	4150446	-	predicted RNA	antisense: TBXG_003734	74		41
4191675	4191782	+	predicted RNA	antisense: TBXG_003773	74		39
4216672	4216588	-	predicted RNA	antisense: TBXG_003799	74		56
4293713	4293605	-	predicted RNA	antisense: TBXG_003848	74		51
59508	59455	-	predicted RNA	antisense: TBXG_000054	73		73
143038	143090	+	predicted RNA	antisense: TBXG_000119	73		313
167576	167969	+	predicted RNA	antisense: TBXG_000142	73		380
399170	399055	-	predicted RNA	antisense: TBXG_000333	73		275
427898	427949	+	predicted RNA	antisense: TBXG_000357	73		43
1102839	1102708	-	predicted RNA	antisense: TBXG_001003	73		45
1202263	1202218	-	predicted RNA	antisense: TBXG_001061	73		40
1253137	1253013	-	predicted RNA	antisense: TBXG_001110	73		295
1304630	1304688	+	predicted RNA	antisense: TBXG_001163	73		39
1396795	1396842	+	predicted RNA	antisense: TBXG_001261	73		42
1771744	1771640	-	predicted RNA	antisense: TBXG_001600	73		444
1821755	1821649	-	predicted RNA	antisense: TBXG_001642	73		97
2106076	2106014	-	predicted RNA	antisense: TBXG_001915	73		80
2125060	2125135	+	predicted RNA	antisense: TBXG_001921	73		39
2132168	2132040	-	predicted RNA	antisense: TBXG_001928	73		39
2268175	2268053	-	predicted RNA	antisense: TBXG_002065	73		65
2282081	2281964	-	predicted RNA	antisense: TBXG_002081	73		39
2575801	2575739	-	predicted RNA	antisense: TBXG_002337	73		46
2767117	2767210	+	predicted RNA	antisense: TBXG_002501	73		44
2894987	2895195	+	predicted RNA	antisense: TBXG_002609	73		40
3146097	3146037	-	predicted RNA	antisense: TBXG_002825	73		79
3258241	3258760	+	predicted RNA	antisense: TBXG_002938	73		40
3330919	3330993	+	predicted RNA	antisense: TBXG_002999	73		44
3560845	3561058	+	predicted RNA	antisense: TBXG_003213	73		40
3609666	3609786	+	predicted RNA	antisense: TBXG_003262	73		55
3614540	3614612	+	predicted RNA	antisense: TBXG_003267	73		42
3800694	3800414	-	predicted RNA	antisense: TBXG_003415	73		39
3980995	3981193	+	predicted RNA	antisense: TBXG_003570	73		150
4245542	4245594	+	predicted RNA	antisense: TBXG_003817	73		159
3504926	3505328	+	predicted RNA	antisense: TBXG_004034	73		368
7933	7843	-	predicted RNA	antisense: TBXG_000006	72		46
188252	188301	+	predicted RNA	antisense: TBXG_000161	72		64
253596	254569	+	predicted RNA	antisense: TBXG_000214	72		110
278335	278263	-	predicted RNA	antisense: TBXG_000234	72		52
1173335	1173188	-	predicted RNA	antisense: TBXG_001034	72		48
1284563	1284502	-	predicted RNA	antisense: TBXG_001139	72		387
1644725	1644789	+	predicted RNA	antisense: TBXG_001492	72		63
2239440	2239576	+	predicted RNA	antisense: TBXG_002042	72		145
2447185	2447339	+	predicted RNA	antisense: TBXG_002229	72		213
2625467	2625693	+	predicted RNA	antisense: TBXG_002381	72		73
2696948	2696819	-	predicted RNA	antisense: TBXG_002436	72		85
3024358	3024687	+	predicted RNA	antisense: TBXG_002717	72		43
3349683	3349831	+	predicted RNA	antisense: TBXG_003018	72		44
3651863	3651380	-	predicted RNA	antisense: TBXG_003298	72		141
3676674	3676520	-	predicted RNA	antisense: TBXG_003324	72		44
3766300	3766251	-	predicted RNA	antisense: TBXG_003382	72		263
3787909	3788783	+	predicted RNA	antisense: TBXG_003405	72		612
4263426	4263034	-	predicted RNA	antisense: TBXG_003828	72		43
649260	649204	-	predicted RNA	antisense: TBXG_000559	71		99
834202	834151	-	predicted RNA	antisense: TBXG_000749	71		71
999416	999163	-	predicted RNA	antisense: TBXG_000907	71		49
1071460	1071636	+	predicted RNA	antisense: TBXG_000975	71		237
1171319	1171522	+	predicted RNA	antisense: TBXG_001031	71		79
1355276	1355652	+	predicted RNA	antisense: TBXG_001218	71		151
1502431	1502325	-	predicted RNA	antisense: TBXG_001375	71		366
1543161	1543026	-	predicted RNA	antisense: TBXG_001409	71		84
1617958	1617892	-	predicted RNA	antisense: TBXG_001473	71		121
1936823	1936567	-	predicted RNA	antisense: TBXG_001749	71		42
2080424	2080468	+	predicted RNA	antisense: TBXG_001886	71		114
2134110	2134328	+	predicted RNA	antisense: TBXG_001930	71		255
2364917	2365070	+	predicted RNA	antisense: TBXG_002161	71		225
2473983	2474025	+	predicted RNA	antisense: TBXG_002256	71		253
2781218	2781153	-	predicted RNA	antisense: TBXG_002511	71		57
3071458	3071808	+	predicted RNA	antisense: TBXG_002766	71		55
3169976	3169539	-	predicted RNA	antisense: TBXG_002844	71		49
3492184	3492015	-	predicted RNA	antisense: TBXG_003148	71		45
3548674	3548613	-	predicted RNA	antisense: TBXG_003201	71		116
3681279	3680868	-	predicted RNA	antisense: TBXG_003325	71		39
3882024	3882179	+	predicted RNA	antisense: TBXG_003493	71		42
3965731	3965809	+	predicted RNA	antisense: TBXG_003555	71		96
4120101	4120052	-	predicted RNA	antisense: TBXG_003703	71		39
265508	265383	-	predicted RNA	antisense: TBXG_000224 TBXG_000223	70		39
770328	770410	+	predicted RNA	antisense: TBXG_000675	70		150
1004406	1004359	-	predicted RNA	antisense: TBXG_000911	70		51
1381960	1381786	-	predicted RNA	antisense: TBXG_001244	70		97
1395227	1394946	-	predicted RNA	antisense: TBXG_001259	70		42
1404441	1404384	-	predicted RNA	antisense: TBXG_001271	70		47
1552782	1552411	-	predicted RNA	antisense: TBXG_001424	70		108
1685504	1684996	-	predicted RNA	antisense: TBXG_001526	70		91
1915105	1915166	+	predicted RNA	antisense: TBXG_001735	70		659
2175925	2176002	+	predicted RNA	antisense: TBXG_001969	70		73
2246731	2247296	+	predicted RNA	antisense: TBXG_002051	70		49
2250454	2250318	-	predicted RNA	antisense: TBXG_002053	70		45
2569752	2569844	+	predicted RNA	antisense: TBXG_002334	70		423
2647862	2647748	-	predicted RNA	antisense: TBXG_002397	70		43
2783826	2783775	-	predicted RNA	antisense: TBXG_002512	70		140
2792757	2792834	+	predicted RNA	antisense: TBXG_002519	70		58
3044090	3043359	-	predicted RNA	antisense: TBXG_002737	70		39
3077584	3077645	+	predicted RNA	antisense: TBXG_002771	70		67
3197850	3198264	+	predicted RNA	antisense: TBXG_002880	70		76
3458439	3458514	+	predicted RNA	antisense: TBXG_003112	70		518
3491095	3490786	-	predicted RNA	antisense: TBXG_003147	70		195
3521857	3521698	-	predicted RNA	antisense: TBXG_003175	70		162
3709076	3709163	+	predicted RNA	antisense: TBXG_003353	70		39
3812836	3812745	-	predicted RNA	antisense: TBXG_003425	70		40
3844092	3844163	+	predicted RNA	antisense: TBXG_003455 TBXG_003456	70		50
4353108	4353185	+	predicted RNA	antisense: TBXG_003903	70		42
87746	87867	+	predicted RNA	antisense: TBXG_000079	69		60
119579	119420	-	predicted RNA	antisense: TBXG_000103	69		165
244343	244191	-	predicted RNA	antisense: TBXG_000207	69		87
260255	260385	+	predicted RNA	antisense: TBXG_000219	69		54
374080	374426	+	predicted RNA	antisense: TBXG_000308	69		41
564506	564461	-	predicted RNA	antisense: TBXG_000474	69		57
804693	804571	-	predicted RNA	antisense: TBXG_000712	69		74
878476	878745	+	predicted RNA	antisense: TBXG_000791	69		40
978164	978218	+	predicted RNA	antisense: TBXG_000888	69		217
1170707	1170774	+	predicted RNA	antisense: TBXG_001031	69		363
1194685	1194566	-	predicted RNA	antisense: TBXG_001049	69		42
1393623	1393850	+	predicted RNA	antisense: TBXG_001258	69		98
1402504	1402120	-	predicted RNA	antisense: TBXG_001268	69		86
1409657	1409570	-	predicted RNA	antisense: TBXG_001276	69		122
1502195	1502093	-	predicted RNA	antisense: TBXG_001375	69		42
1775425	1775311	-	predicted RNA	antisense: TBXG_001604	69		40
1947783	1947464	-	predicted RNA	antisense: TBXG_001759	69		104
2230387	2230461	+	predicted RNA	antisense: TBXG_002035	69		49
2288593	2288504	-	predicted RNA	antisense: TBXG_002092 TBXG_002091	69		39
2815468	2815517	+	predicted RNA	antisense: TBXG_002537	69		391
2875777	2875687	-	predicted RNA	antisense: TBXG_002594	69		184
3407116	3407048	-	predicted RNA	antisense: TBXG_003066	69		40
3507439	3507388	-	predicted RNA	antisense: TBXG_003163	69		49
3511053	3510365	-	predicted RNA	antisense: TBXG_003165	69		40
3743453	3743580	+	predicted RNA	antisense: TBXG_003375	69		151
3875845	3875917	+	predicted RNA	antisense: TBXG_003487	69		41
3998498	3998564	+	predicted RNA	antisense: TBXG_003584	69		39
4083186	4083329	+	predicted RNA	antisense: TBXG_003668	69		170
4272325	4272805	+	predicted RNA	antisense: TBXG_003837	69		217
332635	332659	+	predicted RNA	antisense: TBXG_000280	68		42
361160	361086	-	predicted RNA	antisense: TBXG_000300	68		43
608294	608065	-	predicted RNA	antisense: TBXG_000519	68		81
659390	659310	-	predicted RNA	antisense: TBXG_000569	68		128
671473	671210	-	predicted RNA	antisense: TBXG_000578	68		119
737402	737487	+	predicted RNA	antisense: TBXG_000646	68		303
884650	885073	+	predicted RNA	antisense: TBXG_000798	68		106
907297	907583	+	predicted RNA	antisense: TBXG_000820	68		274
946778	946722	-	predicted RNA	antisense: TBXG_000862	68		209
952322	952229	-	predicted RNA	antisense: TBXG_000867	68		39
1037294	1037400	+	predicted RNA	antisense: TBXG_000944	68		39
1278137	1277917	-	predicted RNA	antisense: TBXG_001134	68		40
1325594	1325450	-	predicted RNA	antisense: TBXG_001182	68		109
1643255	1643306	+	predicted RNA	antisense: TBXG_001492	68		39
1750809	1750735	-	predicted RNA	antisense: TBXG_001581	68		40
1796160	1796063	-	predicted RNA	antisense: TBXG_001620	68		254
2022460	2022397	-	predicted RNA	antisense: TBXG_001833	68		69
2108065	2107602	-	predicted RNA	antisense: TBXG_001915	68		63
2206853	2206935	+	predicted RNA	antisense: TBXG_002002	68		39
2699210	2698993	-	predicted RNA	antisense: TBXG_002436	68		62
2999720	2999872	+	predicted RNA	antisense: TBXG_002697	68		40
3127574	3127513	-	predicted RNA	antisense: TBXG_002804	68		3431
3469116	3469406	+	predicted RNA	antisense: TBXG_003124	68		55
3619124	3619226	+	predicted RNA	antisense: TBXG_003268	68		39
3947988	3947928	-	predicted RNA	antisense: TBXG_003539	68		188
4096186	4096136	-	predicted RNA	antisense: TBXG_003680	68		188
4162940	4162847	-	predicted RNA	antisense: TBXG_003743	68		40
4168411	4168341	-	predicted RNA	antisense: TBXG_003744	68		575
150954	150839	-	predicted RNA	antisense: TBXG_003946	68		44
164951	165581	+	predicted RNA	antisense: TBXG_000138	67		226
505592	505525	-	predicted RNA	antisense: TBXG_000418	67		82
668779	668992	+	predicted RNA	antisense: TBXG_000577	67		154
707245	706882	-	predicted RNA	antisense: TBXG_000615	67		103
731788	731600	-	predicted RNA	antisense: TBXG_000637	67		52
842401	842255	-	predicted RNA	antisense: TBXG_000755	67		44
858673	858999	+	predicted RNA	antisense: TBXG_000772	67		106
942410	942199	-	predicted RNA	antisense: TBXG_000855	67		164
1212530	1212441	-	predicted RNA	antisense: TBXG_001069	67		122
1498676	1498587	-	predicted RNA	antisense: TBXG_001373	67		85
1694648	1694843	+	predicted RNA	antisense: TBXG_001538	67		241
1891852	1891750	-	predicted RNA	antisense: TBXG_001712	67		122
1949725	1949652	-	predicted RNA	antisense: TBXG_001761	67		63
2074224	2074651	+	predicted RNA	antisense: TBXG_001881	67		76
2303353	2303708	+	predicted RNA	antisense: TBXG_002108	67		45
2339917	2339607	-	predicted RNA	antisense: TBXG_002141	67		46
2529668	2529610	-	predicted RNA	antisense: TBXG_002309	67		39
2607185	2607293	+	predicted RNA	antisense: TBXG_002361	67		86
2862833	2862783	-	predicted RNA	antisense: TBXG_002583	67		139
2919573	2919523	-	predicted RNA	antisense: TBXG_002631	67		120
2922070	2921831	-	predicted RNA	antisense: TBXG_002632	67		39
3210019	3210168	+	predicted RNA	antisense: TBXG_002891	67		43
3447440	3447488	+	predicted RNA	antisense: TBXG_003103	67		66
3535188	3535238	+	predicted RNA	antisense: TBXG_003187	67		39
3598508	3598986	+	predicted RNA	antisense: TBXG_003250	67		44
3777668	3777764	+	predicted RNA	antisense: TBXG_003397	67		41
4212811	4212783	-	predicted RNA	antisense: TBXG_003796	67		49
168932	169008	+	predicted RNA	antisense: TBXG_000144	66		118
203749	203678	-	predicted RNA	antisense: TBXG_000174	66		480
332321	332263	-	predicted RNA	antisense: TBXG_000279	66		37
545895	546360	+	predicted RNA	antisense: TBXG_000455 TBXG_000454	66		60
613690	613565	-	predicted RNA	antisense: TBXG_000526	66		152
734839	734613	-	predicted RNA	antisense: TBXG_000643	66		86
1008235	1008325	+	predicted RNA	antisense: TBXG_000915	66		146
1104438	1104650	+	predicted RNA	antisense: TBXG_001005	66		115
1127301	1127718	+	predicted RNA	antisense: TBXG_001018	66		46
1249901	1250052	+	predicted RNA	antisense: TBXG_001109	66		39
1512159	1512347	+	predicted RNA	antisense: TBXG_001383	66		51
1671182	1671127	-	predicted RNA	antisense: TBXG_001514	66		206
1970516	1970390	-	predicted RNA	antisense: TBXG_001780	66		747
2025550	2025604	+	predicted RNA	antisense: TBXG_001837	66		64
2158056	2158148	+	predicted RNA	antisense: TBXG_001952	66		39
2301128	2301054	-	predicted RNA	antisense: TBXG_002105	66		176
2636533	2636586	+	predicted RNA	antisense: TBXG_002390	66		197
2768044	2767901	-	predicted RNA	antisense: TBXG_002502	66		66
2896776	2897269	+	predicted RNA	antisense: TBXG_002610	66		110
3128769	3127923	-	predicted RNA	antisense: TBXG_002805	66		48
3177980	3177874	-	predicted RNA	antisense: TBXG_002856	66		54
3492931	3493338	+	predicted RNA	antisense: TBXG_003149	66		70
3649405	3649243	-	predicted RNA	antisense: TBXG_003296	66		57
3882943	3883002	+	predicted RNA	antisense: TBXG_003493	66		45
3926342	3926420	+	predicted RNA	antisense: TBXG_003524	66		42
3777317	3777157	-	predicted RNA	antisense: TBXG_004043	66		40
5052	4953	-	predicted RNA	antisense: TBXG_000004	65		126
154765	154575	-	predicted RNA	antisense: TBXG_000128	65		75
350375	350251	-	predicted RNA	antisense: TBXG_000290	65		40
539394	539510	+	predicted RNA	antisense: TBXG_000449	65		146
560478	560413	-	predicted RNA	antisense: TBXG_000469	65		44
630678	630615	-	predicted RNA	antisense: TBXG_000541	65		50
826804	826734	-	predicted RNA	antisense: TBXG_000739	65		93
845632	845753	+	predicted RNA	antisense: TBXG_000760	65		44
909216	909541	+	predicted RNA	antisense: TBXG_000823	65		411
920586	920327	-	predicted RNA	antisense: TBXG_000833	65		41
962611	962681	+	predicted RNA	antisense: TBXG_000874	65		94
1142030	1142197	+	predicted RNA	antisense: TBXG_001025	65		64
1305516	1305658	+	predicted RNA	antisense: TBXG_001164	65		111
1405050	1405133	+	predicted RNA	antisense: TBXG_001273 TBXG_001272	65		39
1713360	1713206	-	predicted RNA	antisense: TBXG_001557	65		49
1846551	1846470	-	predicted RNA	antisense: TBXG_001668	65		46
1936208	1936160	-	predicted RNA	antisense: TBXG_001749	65		41
1977432	1977023	-	predicted RNA	antisense: TBXG_001788	65		43
2305360	2305467	+	predicted RNA	antisense: TBXG_002108	65		41
2908727	2908821	+	predicted RNA	antisense: TBXG_002623	65		49
2925171	2925604	+	predicted RNA	antisense: TBXG_002635	65		42
3038186	3038115	-	predicted RNA	antisense: TBXG_002731	65		128
3113822	3113748	-	predicted RNA	antisense: TBXG_002794	65		85
3318264	3318145	-	predicted RNA	antisense: TBXG_002990	65		86
3372985	3372615	-	predicted RNA	antisense: TBXG_003038	65		173
3373812	3374263	+	predicted RNA	antisense: TBXG_003039	65		199
3382107	3381942	-	predicted RNA	antisense: TBXG_003045	65		95
3587870	3587764	-	predicted RNA	antisense: TBXG_003237	65		82
3620503	3620917	+	predicted RNA	antisense: TBXG_003270	65		555
3721625	3721697	+	predicted RNA	antisense: TBXG_003368	65		101
3998814	3998633	-	predicted RNA	antisense: TBXG_003585	65		226
4294323	4294423	+	predicted RNA	antisense: TBXG_003849	65		39
30285	29933	-	predicted RNA	antisense: TBXG_000026	64		39
75313	75406	+	predicted RNA	antisense: TBXG_000067	64		89
215908	215869	-	predicted RNA	antisense: TBXG_000187	64		160
228966	228925	-	predicted RNA	antisense: TBXG_000196	64		67
322702	322420	-	predicted RNA	antisense: TBXG_000270	64		66
324343	324387	+	predicted RNA	antisense: TBXG_000272	64		51
330838	330727	-	predicted RNA	antisense: TBXG_000277	64		57
388134	388182	+	predicted RNA	antisense: TBXG_000320	64		44
444128	444033	-	predicted RNA	antisense: TBXG_000364	64		79
467843	467884	+	predicted RNA	antisense: TBXG_000386	64		68
552982	552923	-	predicted RNA	antisense: TBXG_000462	64		42
568186	568434	+	predicted RNA	antisense: TBXG_000480	64		39
680108	680066	-	predicted RNA	antisense: TBXG_000587	64		42
696647	697070	+	predicted RNA	antisense: TBXG_000600	64		66
707441	707483	+	predicted RNA	antisense: TBXG_000616	64		50
708766	708808	+	predicted RNA	antisense: TBXG_000616	64		278
714083	714043	-	predicted RNA	antisense: TBXG_000622	64		56
750959	750895	-	predicted RNA	antisense: TBXG_000658	64		99
818549	818736	+	predicted RNA	antisense: TBXG_000732	64		200
829232	829143	-	predicted RNA	antisense: TBXG_000743	64		175
905745	905784	+	predicted RNA	antisense: TBXG_000818	64		66
933489	933528	+	predicted RNA	antisense: TBXG_000845	64		107
996651	996984	+	predicted RNA	antisense: TBXG_000903	64		46
1001751	1001682	-	predicted RNA	antisense: TBXG_000908	64		40
1168247	1168286	+	predicted RNA	antisense: TBXG_001030	64		103
1238522	1238577	+	predicted RNA	antisense: TBXG_001096	64		155
1384736	1384693	-	predicted RNA	antisense: TBXG_001247	64		39
1433495	1433550	+	predicted RNA	antisense: TBXG_001302	64		111
1587294	1586975	-	predicted RNA	antisense: TBXG_001448	64		43
1659935	1659846	-	predicted RNA	antisense: TBXG_001505	64		274
1752711	1752655	-	predicted RNA	antisense: TBXG_001582	64		42
1814364	1814284	-	predicted RNA	antisense: TBXG_001635	64		49
1864068	1864107	+	predicted RNA	antisense: TBXG_001686	64		64
1908811	1908852	+	predicted RNA	antisense: TBXG_001727	64		110
1948901	1948858	-	predicted RNA	antisense: TBXG_001761	64		41
2075301	2075364	+	predicted RNA	antisense: TBXG_001882	64		84
2101633	2101501	-	predicted RNA	antisense: TBXG_001908	64		49
2118727	2118688	-	predicted RNA	antisense: TBXG_001919	64		124
2181698	2181737	+	predicted RNA	antisense: TBXG_001973	64		141
2197265	2197207	-	predicted RNA	antisense: TBXG_001991	64		42
2202761	2202816	+	predicted RNA	antisense: TBXG_001996	64		235
2213449	2213488	+	predicted RNA	antisense: TBXG_002007	64		507
2219754	2219713	-	predicted RNA	antisense: TBXG_002017	64		66
2291182	2291143	-	predicted RNA	antisense: TBXG_002096	64		59
2454604	2454662	+	predicted RNA	antisense: TBXG_002236 TBXG_002235	64		48
2464605	2464645	+	predicted RNA	antisense: TBXG_002246	64		64
2480592	2480633	+	predicted RNA	antisense: TBXG_002263	64		88
2484361	2484607	+	predicted RNA	antisense: TBXG_002268	64		39
2490001	2489959	-	predicted RNA	antisense: TBXG_002273	64		95
2552178	2552366	+	predicted RNA	antisense: TBXG_002319	64		49
2686644	2686601	-	predicted RNA	antisense: TBXG_002431	64		41
2705809	2705703	-	predicted RNA	antisense: TBXG_002441	64		66
2781017	2780967	-	predicted RNA	antisense: TBXG_002511	64		108
2826530	2826491	-	predicted RNA	antisense: TBXG_002549	64		124
2876145	2876066	-	predicted RNA	antisense: TBXG_002594	64		154
2890700	2890661	-	predicted RNA	antisense: TBXG_002604	64		249
2916384	2916446	+	predicted RNA	antisense: TBXG_002630	64		47
3024134	3024093	-	predicted RNA	antisense: TBXG_002716	64		215
3059860	3059966	+	predicted RNA	antisense: TBXG_002755 TBXG_002754	64		163
3100927	3100655	-	predicted RNA	antisense: TBXG_002782	64		51
3192901	3192568	-	predicted RNA	antisense: TBXG_002872	64		112
3460306	3460359	+	predicted RNA	antisense: TBXG_003115	64		289
3464169	3464211	+	predicted RNA	antisense: TBXG_003119	64		15
3475164	3475123	-	predicted RNA	antisense: TBXG_003128	64		72
3484513	3484438	-	predicted RNA	antisense: TBXG_003138	64		62
3511043	3511573	+	predicted RNA	antisense: TBXG_003166	64		67
3584984	3585144	+	predicted RNA	antisense: TBXG_003233	64		287
3601894	3602137	+	predicted RNA	antisense: TBXG_003255	64		39
3621392	3621431	+	predicted RNA	antisense: TBXG_003270	64		41
3628633	3628672	+	predicted RNA	antisense: TBXG_003276	64		62
3688189	3688231	+	predicted RNA	antisense: TBXG_003330	64		122
3694949	3694910	-	predicted RNA	antisense: TBXG_003336	64		39
3743327	3743367	+	predicted RNA	antisense: TBXG_003375	64		41
3762728	3762768	+	predicted RNA	antisense: TBXG_003380	64		62
3769236	3769142	-	predicted RNA	antisense: TBXG_003387	64		163
3774337	3774539	+	predicted RNA	antisense: TBXG_003393	64		273
3795188	3795254	+	predicted RNA	antisense: TBXG_003410	64		215
3814036	3813995	-	predicted RNA	antisense: TBXG_003427	64		44
3851970	3852025	+	predicted RNA	antisense: TBXG_003463	64		46
3853619	3853670	+	predicted RNA	antisense: TBXG_003466	64		77
3953630	3953670	+	predicted RNA	antisense: TBXG_003545	64		48
4045802	4045762	-	predicted RNA	antisense: TBXG_003627	64		212
4055578	4055515	-	predicted RNA	antisense: TBXG_003639	64		59
4188610	4188558	-	predicted RNA	antisense: TBXG_003769	64		50
4260997	4261037	+	predicted RNA	antisense: TBXG_003826	64		47
4294987	4294947	-	predicted RNA	antisense: TBXG_003850	64		130
4299965	4300006	+	predicted RNA	antisense: TBXG_003855	64		45
4372194	4372307	+	predicted RNA	antisense: TBXG_003917	64		122
4389994	4389954	-	predicted RNA	antisense: TBXG_003931	64		46
151118	151006	-	predicted RNA	antisense: TBXG_003946	64		41
3735700	3735740	+	predicted RNA	antisense: TBXG_004040	64		59
3776484	3776443	-	predicted RNA	antisense: TBXG_004043	64		43
3866239	3866198	-	predicted RNA	antisense: TBXG_004049	64		66
2936602	2936646	+	predicted RNA	antisense: TBXG_005102	64		41
31405	31362	-	predicted RNA	antisense: TBXG_000027	63		258
103902	104544	+	predicted RNA	antisense: TBXG_000095	63		81
430829	431017	+	predicted RNA	antisense: TBXG_000357	63		116
460136	460263	+	predicted RNA	antisense: TBXG_000383	63		44
602880	602821	-	predicted RNA	antisense: TBXG_000514	63		45
886905	886980	+	predicted RNA	antisense: TBXG_000800	63		187
913843	913911	+	predicted RNA	antisense: TBXG_000828	63		127
928654	928710	+	predicted RNA	antisense: TBXG_000840	63		169
1103456	1103618	+	predicted RNA	antisense: TBXG_001004	63		59
1328286	1328157	-	predicted RNA	antisense: TBXG_001186	63		186
1538545	1538504	-	predicted RNA	antisense: TBXG_001405	63		391
1658418	1658347	-	predicted RNA	antisense: TBXG_001504	63		53
1658708	1658550	-	predicted RNA	antisense: TBXG_001504	63		47
1707060	1706864	-	predicted RNA	antisense: TBXG_001551	63		44
1738773	1738709	-	predicted RNA	antisense: TBXG_001578	63		898
1936793	1937146	+	predicted RNA	antisense: TBXG_001750	63		39
2031596	2031542	-	predicted RNA	antisense: TBXG_001840	63		75
2108502	2108861	+	predicted RNA	antisense: TBXG_001916	63		53
2201183	2201045	-	predicted RNA	antisense: TBXG_001994	63		122
2400040	2399975	-	predicted RNA	antisense: TBXG_002193	63		47
2429993	2430077	+	predicted RNA	antisense: TBXG_002217	63		61
2497366	2497721	+	predicted RNA	antisense: TBXG_002279	63		44
2586209	2585902	-	predicted RNA	antisense: TBXG_002344	63		227
2702216	2702333	+	predicted RNA	antisense: TBXG_002438	63		428
2737293	2736775	-	predicted RNA	antisense: TBXG_002474	63		42
3002559	3002436	-	predicted RNA	antisense: TBXG_002700	63		59
3019839	3019084	-	predicted RNA	antisense: TBXG_002713	63		63
3048339	3048252	-	predicted RNA	antisense: TBXG_002742	63		97
3100522	3100446	-	predicted RNA	antisense: TBXG_002782	63		70
3213063	3213023	-	predicted RNA	antisense: TBXG_002893	63		46
3213253	3213130	-	predicted RNA	antisense: TBXG_002893	63		271
3348577	3348666	+	predicted RNA	antisense: TBXG_003017 TBXG_003018	63		41
3407234	3407181	-	predicted RNA	antisense: TBXG_003066	63		89
3470182	3470448	+	predicted RNA	antisense: TBXG_003124	63		43
3504880	3504664	-	predicted RNA	antisense: TBXG_003160	63		47
3772354	3772637	+	predicted RNA	antisense: TBXG_003393	63		40
4073994	4074046	+	predicted RNA	antisense: TBXG_003657	63		42
4151464	4151272	-	predicted RNA	antisense: TBXG_003734	63		51
4241398	4241315	-	predicted RNA	antisense: TBXG_003815	63		76
2634088	2633446	-	predicted RNA	antisense: TBXG_004008	63		46
3875781	3875139	-	predicted RNA	antisense: TBXG_004052	63		51
3919940	3919900	-	predicted RNA	antisense: TBXG_004053	63		40
25789	25676	-	predicted RNA	antisense: TBXG_005003	63		39
2937794	2937848	+	predicted RNA	antisense: TBXG_005102	63		39
13350	13601	+	predicted RNA	antisense: TBXG_000010	62		75
178122	178166	+	predicted RNA	antisense: TBXG_000152	62		41
217084	216926	-	predicted RNA	antisense: TBXG_000188	62		40
360418	360775	+	predicted RNA	antisense: TBXG_000299	62		57
397738	397820	+	predicted RNA	antisense: TBXG_000331	62		43
406573	406623	+	predicted RNA	antisense: TBXG_000340	62		40
568613	569181	+	predicted RNA	antisense: TBXG_000480	62		57
591223	590900	-	predicted RNA	antisense: TBXG_000502	62		146
719071	718965	-	predicted RNA	antisense: TBXG_000629	62		41
824699	824926	+	predicted RNA	antisense: TBXG_000738	62		46
877616	877703	+	predicted RNA	antisense: TBXG_000790	62		547
1193610	1193555	-	predicted RNA	antisense: TBXG_001048	62		829
1222812	1222686	-	predicted RNA	antisense: TBXG_001080	62		99
1410371	1410245	-	predicted RNA	antisense: TBXG_001276	62		121
1658868	1658795	-	predicted RNA	antisense: TBXG_001504	62		74
1717961	1717757	-	predicted RNA	antisense: TBXG_001562	62		68
1956430	1956518	+	predicted RNA	antisense: TBXG_001767	62		40
2099933	2100571	+	predicted RNA	antisense: TBXG_001907	62		41
2102441	2102175	-	predicted RNA	antisense: TBXG_001911 TBXG_001910	62		231
2254095	2254049	-	predicted RNA	antisense: TBXG_002056	62		47
2598256	2598163	-	predicted RNA	antisense: TBXG_002354 TBXG_002353	62		43
2618152	2618234	+	predicted RNA	antisense: TBXG_002372	62		40
2638162	2637958	-	predicted RNA	antisense: TBXG_002392	62		52
2707502	2707441	-	predicted RNA	antisense: TBXG_002443	62		39
3007463	3007191	-	predicted RNA	antisense: TBXG_002705 TBXG_002704	62		186
3041763	3041602	-	predicted RNA	antisense: TBXG_002735	62		40
3054390	3054292	-	predicted RNA	antisense: TBXG_002747	62		40
3100342	3099823	-	predicted RNA	antisense: TBXG_002782	62		132
3440856	3440897	+	predicted RNA	antisense: TBXG_003096	62		58
3487491	3487388	-	predicted RNA	antisense: TBXG_003143	62		743
3623687	3623780	+	predicted RNA	antisense: TBXG_003272	62		267
3720993	3720880	-	predicted RNA	antisense: TBXG_003367	62		89
3728822	3728940	+	predicted RNA	antisense: TBXG_003372	62		239
4123872	4123639	-	predicted RNA	antisense: TBXG_003706	62		43
4124589	4124875	+	predicted RNA	antisense: TBXG_003707	62		42
4179885	4180103	+	predicted RNA	antisense: TBXG_003755 TBXG_003756	62		39
194063	194929	+	predicted RNA	antisense: TBXG_000167	61		265
210985	211042	+	predicted RNA	antisense: TBXG_000182	61		68
332195	332154	-	predicted RNA	antisense: TBXG_000279	61		78
343026	342640	-	predicted RNA	antisense: TBXG_000286	61		44
371989	372049	+	predicted RNA	antisense: TBXG_000308	61		39
414443	414087	-	predicted RNA	antisense: TBXG_000344	61		60
471466	471408	-	predicted RNA	antisense: TBXG_000389	61		57
542385	542220	-	predicted RNA	antisense: TBXG_000451	61		84
1179063	1178993	-	predicted RNA	antisense: TBXG_001039	61		41
1264126	1264064	-	predicted RNA	antisense: TBXG_001120	61		191
1382609	1382759	+	predicted RNA	antisense: TBXG_001245	61		268
1463454	1463599	+	predicted RNA	antisense: TBXG_001337	61		41
1483102	1482967	-	predicted RNA	antisense: TBXG_001357	61		326
1506106	1506513	+	predicted RNA	antisense: TBXG_001378	61		70
1590667	1590543	-	predicted RNA	antisense: TBXG_001450	61		102
1646954	1646846	-	predicted RNA	antisense: TBXG_001495	61		412
1811968	1812009	+	predicted RNA	antisense: TBXG_001632	61		40
2133881	2133953	+	predicted RNA	antisense: TBXG_001930	61		40
2198087	2197961	-	predicted RNA	antisense: TBXG_001992	61		48
2228463	2228697	+	predicted RNA	antisense: TBXG_002033	61		49
2833842	2833398	-	predicted RNA	antisense: TBXG_002556	61		43
2842802	2842680	-	predicted RNA	antisense: TBXG_002566	61		44
2890513	2890357	-	predicted RNA	antisense: TBXG_002604	61		73
2996248	2996169	-	predicted RNA	antisense: TBXG_002695	61		39
3038652	3038324	-	predicted RNA	antisense: TBXG_002731	61		51
3112238	3111978	-	predicted RNA	antisense: TBXG_002793 TBXG_002792	61		41
3147622	3147764	+	predicted RNA	antisense: TBXG_002828	61		40
3208093	3208183	+	predicted RNA	antisense: TBXG_002889	61		69
3356389	3356274	-	predicted RNA	antisense: TBXG_003024	61		64
3513860	3513775	-	predicted RNA	antisense: TBXG_003168	61		39
3565908	3565975	+	predicted RNA	antisense: TBXG_003217	61		54
3645480	3645705	+	predicted RNA	antisense: TBXG_003293	61		128
3664635	3664562	-	predicted RNA	antisense: TBXG_003311	61		99
4103959	4103585	-	predicted RNA	antisense: TBXG_003688	61		40
4106816	4106725	-	predicted RNA	antisense: TBXG_003692	61		137
4178681	4178825	+	predicted RNA	antisense: TBXG_003755	61		40
4294050	4293769	-	predicted RNA	antisense: TBXG_003848	61		122
672276	672413	+	predicted RNA	antisense: TBXG_003961	61		40
417576	417615	+	predicted RNA	antisense: TBXG_000346	60		64
424284	424123	-	predicted RNA	antisense: TBXG_000352	60		77
462140	462183	+	predicted RNA	antisense: TBXG_000383	60		39
594117	594510	+	predicted RNA	antisense: TBXG_000507	60		63
637292	637486	+	predicted RNA	antisense: TBXG_000548	60		132
717363	717193	-	predicted RNA	antisense: TBXG_000626	60		71
731171	731210	+	predicted RNA	antisense: TBXG_000636	60		75
799182	799019	-	predicted RNA	antisense: TBXG_000703	60		509
910161	910252	+	predicted RNA	antisense: TBXG_000824	60		39
1015351	1015284	-	predicted RNA	antisense: TBXG_000921	60		666
1128862	1128973	+	predicted RNA	antisense: TBXG_001019	60		89
1215938	1215827	-	predicted RNA	antisense: TBXG_001073	60		161
1303081	1303040	-	predicted RNA	antisense: TBXG_001161	60		63
1354151	1354108	-	predicted RNA	antisense: TBXG_001217	60		210
1559008	1558969	-	predicted RNA	antisense: TBXG_001429	60		50
1589082	1589313	+	predicted RNA	antisense: TBXG_001449	60		87
1693931	1693972	+	predicted RNA	antisense: TBXG_001537	60		62
1786306	1785883	-	predicted RNA	antisense: TBXG_001612	60		40
1851916	1851819	-	predicted RNA	antisense: TBXG_001674	60		269
1943321	1943534	+	predicted RNA	antisense: TBXG_001755	60		77
2028057	2028001	-	predicted RNA	antisense: TBXG_001838	60		76
2083028	2082797	-	predicted RNA	antisense: TBXG_001889	60		109
2085179	2084673	-	predicted RNA	antisense: TBXG_001891	60		44
2150970	2150931	-	predicted RNA	antisense: TBXG_001942	60		39
2339532	2339451	-	predicted RNA	antisense: TBXG_002141	60		39
2405818	2405858	+	predicted RNA	antisense: TBXG_002195	60		43
2412103	2412279	+	predicted RNA	antisense: TBXG_002200	60		39
2463340	2464188	+	predicted RNA	antisense: TBXG_002246	60		474
2467946	2467865	-	predicted RNA	antisense: TBXG_002249	60		42
2547391	2547462	+	predicted RNA	antisense: TBXG_002315	60		121
2571918	2571856	-	predicted RNA	antisense: TBXG_002335	60		423
2603234	2603279	+	predicted RNA	antisense: TBXG_002357	60		66
2604483	2604610	+	predicted RNA	antisense: TBXG_002358	60		122
2710561	2710826	+	predicted RNA	antisense: TBXG_002447	60		44
2759563	2759487	-	predicted RNA	antisense: TBXG_002494	60		247
2830701	2830761	+	predicted RNA	antisense: TBXG_002553	60		75
2923516	2923314	-	predicted RNA	antisense: TBXG_002633	60		192
2977854	2977494	-	predicted RNA	antisense: TBXG_002680	60		43
3072378	3072578	+	predicted RNA	antisense: TBXG_002766	60		233
3157255	3157294	+	predicted RNA	antisense: TBXG_002833	60		42
3179457	3179937	+	predicted RNA	antisense: TBXG_002858 TBXG_002859	60		686
3242633	3242593	-	predicted RNA	antisense: TBXG_002922	60		50
3327688	3327616	-	predicted RNA	antisense: TBXG_002995	60		387
3434869	3434644	-	predicted RNA	antisense: TBXG_003091	60		40
3675761	3675708	-	predicted RNA	antisense: TBXG_003323	60		118
3898447	3898408	-	predicted RNA	antisense: TBXG_003506	60		58
4294131	4294170	+	predicted RNA	antisense: TBXG_003849	60		41
4345392	4344882	-	predicted RNA	antisense: TBXG_003897	60		45
4364365	4364405	+	predicted RNA	antisense: TBXG_003913	60		41
3737381	3737475	+	predicted RNA	antisense: TBXG_004040	60		102
3936026	3935331	-	predicted RNA	antisense: TBXG_004054	60		47
117748	117417	-	predicted RNA	antisense: TBXG_000102	59		99
122896	122801	-	predicted RNA	antisense: TBXG_000105	59		39
178431	178476	+	predicted RNA	antisense: TBXG_000152	59		40
183512	183465	-	predicted RNA	antisense: TBXG_000156	59		44
236126	236179	+	predicted RNA	antisense: TBXG_000200	59		264
304334	304252	-	predicted RNA	antisense: TBXG_000255	59		44
352406	352306	-	predicted RNA	antisense: TBXG_000290	59		41
376111	376200	+	predicted RNA	antisense: TBXG_000308	59		78
614249	614187	-	predicted RNA	antisense: TBXG_000526	59		242
703433	703268	-	predicted RNA	antisense: TBXG_000609	59		947
[truncated: 7,591 more rows]
