# Supplementary material for: Comparative Transcriptomics Reveal Differential Expression of Coding and Non-Coding RNAs in Clinical Strains of Mycobacterium tuberculosis
Source: Int J Mol Sci. 2024 Dec 30;26(1):217. doi: 10.3390/ijms26010217 (PMC11720245; doi:10.3390/ijms26010217)
Supplement: Supplementary file 1 [file ijms-26-00217-s001.zip › Supplementary file 3_H37Rv_sRNA_Seq.xlsx]

## Sheet: Sense RNA
Transcription Start	Transcription Stop	Strand	Product	Expression H37Rv (RPKM)	Transcript Size
3907698	3907574	-	predicted RNA	15406	124
612907	613040	+	predicted RNA	7520	133
65536	65380	-	predicted RNA	5360	156
1923729	1923835	+	predicted RNA	4942	106
3363210	3363041	-	predicted RNA	3932	169
4093743	4093810	+	predicted RNA	3585	67
3726140	3726280	+	predicted RNA	3547	140
2056349	2056213	-	predicted RNA	3326	136
2150827	2150904	+	predicted RNA	3268	77
3753558	3753668	+	predicted RNA	3151	110
4318575	4318685	+	predicted RNA	3151	110
1041198	1041054	-	predicted RNA	3047	144
1773913	1773850	-	predicted RNA	2818	63
1694341	1694209	-	predicted RNA	2046	132
2423222	2423146	-	predicted RNA	1939	76
3564301	3564360	+	predicted RNA	1912	59
3812641	3812552	-	predicted RNA	1850	89
1728432	1728664	+	predicted RNA	1797	232
2364806	2364966	+	predicted RNA	1679	160
3900630	3900582	-	predicted RNA	1658	48
4299795	4299784	-	predicted RNA	1626	11
558817	558888	+	predicted RNA	1541	71
3243292	3243656	+	predicted RNA	1472	364
704061	704640	+	predicted RNA	1417	579
1014457	1014395	-	predicted RNA	1405	62
2745290	2744999	-	predicted RNA	1387	291
468309	468337	+	predicted RNA	1279	28
2052696	2052899	+	predicted RNA	1236	203
330358	330421	+	predicted RNA	1136	63
1736229	1736524	+	predicted RNA	1100	295
561856	561719	-	predicted RNA	1055	137
4056863	4056776	-	predicted RNA	1035	87
515943	515862	-	predicted RNA	1003	81
3584883	3584732	-	predicted RNA	1001	151
3414720	3414696	-	predicted RNA	996	24
2014702	2014508	-	predicted RNA	971	194
2396906	2396847	-	predicted RNA	971	59
1277900	1278651	+	predicted RNA	970	751
697156	696907	-	predicted RNA	958	249
1222870	1222921	+	predicted RNA	904	51
3621566	3621298	-	predicted RNA	899	268
838056	838453	+	predicted RNA	889	397
510379	510229	-	predicted RNA	847	150
3415331	3415138	-	predicted RNA	840	193
2975910	2975814	-	predicted RNA	806	96
3595463	3595598	+	predicted RNA	796	135
2966408	2966465	+	predicted RNA	795	57
3586093	3586269	+	predicted RNA	794	176
400105	400051	-	predicted RNA	772	54
2835428	2835346	-	predicted RNA	767	82
4269095	4269026	-	predicted RNA	766	69
1542914	1542885	-	predicted RNA	760	29
2400383	2400337	-	predicted RNA	760	46
3304289	3304389	+	predicted RNA	749	100
1735420	1735933	+	predicted RNA	748	513
2240042	2240122	+	predicted RNA	745	80
419609	419788	+	predicted RNA	738	179
546961	546807	-	predicted RNA	731	154
1968961	1969010	+	predicted RNA	706	49
3800168	3800271	+	predicted RNA	705	103
3846777	3846862	+	predicted RNA	705	85
183211	183197	-	predicted RNA	670	14
3638806	3638746	-	predicted RNA	668	60
3001914	3001992	+	predicted RNA	667	78
2338671	2338514	-	predicted RNA	657	157
2376421	2376578	+	predicted RNA	603	157
608591	608539	-	predicted RNA	600	52
1634891	1634990	+	predicted RNA	597	99
444222	444199	-	predicted RNA	593	23
1183465	1183512	+	predicted RNA	591	47
1180583	1180688	+	predicted RNA	586	105
251615	251742	+	predicted RNA	584	127
2226219	2226251	+	predicted RNA	583	32
1693971	1693904	-	predicted RNA	577	67
1455055	1455099	+	predicted RNA	570	44
1112228	1112365	+	predicted RNA	569	137
2955431	2955739	+	predicted RNA	554	308
2610790	2610846	+	predicted RNA	552	56
2448120	2448167	+	predicted RNA	550	47
1090290	1090376	+	predicted RNA	543	86
3501164	3501272	+	predicted RNA	543	108
2256608	2256437	-	predicted RNA	526	171
3051555	3051435	-	predicted RNA	525	120
3834969	3835031	+	predicted RNA	524	62
970458	970507	+	predicted RNA	517	49
4322266	4322503	+	predicted RNA	513	237
3995982	3995879	-	predicted RNA	512	103
759485	759809	+	predicted RNA	506	324
3005854	3005661	-	predicted RNA	505	193
4320712	4320481	-	predicted RNA	492	231
2251001	2250983	-	predicted RNA	486	18
2964253	2964414	+	predicted RNA	478	161
3878800	3878735	-	predicted RNA	468	65
2179498	2179444	-	predicted RNA	463	54
3219225	3219248	+	predicted RNA	453	23
639988	639960	-	predicted RNA	449	28
596703	596598	-	predicted RNA	445	105
580597	580811	+	predicted RNA	443	214
68394	68529	+	predicted RNA	441	135
668456	668398	-	predicted RNA	441	58
4114620	4114521	-	predicted RNA	439	99
1782764	1782592	-	predicted RNA	438	172
2684438	2684664	+	predicted RNA	431	226
747949	748164	+	predicted RNA	428	215
3214504	3214576	+	predicted RNA	423	72
4054974	4054876	-	predicted RNA	421	98
1417534	1417649	+	predicted RNA	415	115
1962234	1962142	-	predicted RNA	414	92
4316912	4316858	-	predicted RNA	414	54
3019452	3019467	+	predicted RNA	411	15
3080520	3080468	-	predicted RNA	409	52
3931154	3931015	-	predicted RNA	406	139
2030211	2030277	+	predicted RNA	404	66
3755884	3756006	+	predicted RNA	404	122
79122	79180	+	predicted RNA	402	58
3591566	3591498	-	predicted RNA	400	68
3184578	3184638	+	predicted RNA	399	60
3778653	3778738	+	predicted RNA	399	85
3849473	3849076	-	predicted RNA	398	397
2916333	2916369	+	predicted RNA	397	36
74567	74509	-	predicted RNA	396	58
973808	973721	-	predicted RNA	396	87
2614155	2614074	-	predicted RNA	395	81
2829888	2829814	-	predicted RNA	394	74
2983006	2983080	+	predicted RNA	394	74
3501031	3500988	-	predicted RNA	394	43
1774786	1774633	-	predicted RNA	389	153
2055665	2055393	-	predicted RNA	385	272
3190710	3190569	-	predicted RNA	379	141
2618919	2619010	+	predicted RNA	375	91
4160066	4160000	-	predicted RNA	375	66
996414	996526	+	predicted RNA	371	112
3785080	3785111	+	predicted RNA	369	31
1906258	1906409	+	predicted RNA	368	151
43410	43366	-	predicted RNA	364	44
14066	14088	+	predicted RNA	362	22
2728443	2728290	-	predicted RNA	362	153
720007	719965	-	predicted RNA	359	42
1459516	1459751	+	predicted RNA	358	235
3336805	3336547	-	predicted RNA	357	258
2096762	2096883	+	predicted RNA	356	121
80191	80620	+	predicted RNA	353	429
1842315	1842250	-	predicted RNA	348	65
2159108	2159197	+	predicted RNA	348	89
3569105	3568678	-	predicted RNA	348	427
4196816	4196685	-	predicted RNA	347	131
364475	364584	+	predicted RNA	344	109
3540859	3540762	-	predicted RNA	344	97
3824814	3824765	-	predicted RNA	343	49
3942887	3943435	+	predicted RNA	339	548
1658944	1658985	+	predicted RNA	337	41
2358274	2358217	-	predicted RNA	337	57
141052	141021	-	predicted RNA	336	31
241436	241508	+	predicted RNA	334	72
1200520	1200771	+	predicted RNA	334	251
222208	222286	+	predicted RNA	332	78
1566742	1566830	+	predicted RNA	331	88
4121375	4121331	-	predicted RNA	330	44
3283010	3282777	-	predicted RNA	329	233
3325921	3325714	-	predicted RNA	329	207
3056429	3056359	-	predicted RNA	327	70
3930894	3931128	+	predicted RNA	325	234
34152	34032	-	predicted RNA	324	120
812816	812853	+	predicted RNA	324	37
3880411	3880311	-	predicted RNA	324	100
1313542	1313308	-	predicted RNA	318	234
3190080	3189408	-	predicted RNA	317	672
3307589	3307403	-	predicted RNA	317	186
3834964	3834904	-	predicted RNA	316	60
4325202	4325251	+	predicted RNA	307	49
1281895	1282302	+	predicted RNA	302	407
1110197	1110272	+	predicted RNA	301	75
2219567	2219761	+	predicted RNA	301	194
3675173	3675114	-	predicted RNA	299	59
3147912	3147886	-	predicted RNA	295	26
3926578	3926747	+	predicted RNA	294	169
1134701	1134573	-	predicted RNA	290	128
1261765	1261385	-	predicted RNA	288	380
4314345	4314291	-	predicted RNA	286	54
131337	131379	+	predicted RNA	285	42
3388959	3388882	-	predicted RNA	285	77
802482	802529	+	predicted RNA	283	47
1187356	1187439	+	predicted RNA	280	83
4320039	4319955	-	predicted RNA	276	84
852357	852398	+	predicted RNA	273	41
1452974	1453070	+	predicted RNA	270	96
3135513	3135494	-	predicted RNA	269	19
2062760	2062695	-	predicted RNA	264	65
4263509	4263285	-	predicted RNA	264	224
2447608	2447513	-	predicted RNA	262	95
2949468	2949545	+	predicted RNA	262	77
1783248	1783236	-	predicted RNA	261	12
2884345	2884620	+	predicted RNA	260	275
2095224	2095202	-	predicted RNA	259	22
1101534	1101485	-	predicted RNA	257	49
100455	100579	+	predicted RNA	256	124
4088886	4088711	-	predicted RNA	255	175
810891	811230	+	predicted RNA	254	339
3208502	3208339	-	predicted RNA	254	163
533039	532919	-	predicted RNA	253	120
909613	909387	-	predicted RNA	249	226
1200387	1200376	-	predicted RNA	248	11
1200574	1200520	-	predicted RNA	248	54
2563172	2563183	+	predicted RNA	248	11
2579237	2578947	-	predicted RNA	248	290
2497668	2497749	+	predicted RNA	247	81
2268265	2268221	-	predicted RNA	245	44
2726120	2726202	+	predicted RNA	245	82
3174705	3174654	-	predicted RNA	245	51
4071760	4071969	+	predicted RNA	244	209
1306117	1306029	-	predicted RNA	243	88
1814774	1815165	+	predicted RNA	243	391
436825	436771	-	predicted RNA	242	54
781315	781519	+	predicted RNA	242	204
2812354	2812184	-	predicted RNA	241	170
4265752	4265705	-	predicted RNA	241	47
29608	29721	+	predicted RNA	237	113
1272346	1272206	-	predicted RNA	237	140
4264740	4264560	-	predicted RNA	236	180
1537766	1537651	-	predicted RNA	235	115
1490120	1489972	-	predicted RNA	232	148
2089577	2089526	-	predicted RNA	232	51
2198717	2198676	-	predicted RNA	232	41
665044	664822	-	predicted RNA	231	222
2917720	2917768	+	predicted RNA	231	48
4352755	4352774	+	predicted RNA	231	19
4393367	4393561	+	predicted RNA	230	194
1565066	1565098	+	predicted RNA	228	32
3388080	3388070	-	predicted RNA	228	10
1957364	1957253	-	predicted RNA	225	111
3153028	3153006	-	predicted RNA	225	22
1278908	1278854	-	predicted RNA	224	54
3058200	3058142	-	predicted RNA	224	58
3505281	3505359	+	predicted RNA	224	78
1046087	1046025	-	predicted RNA	223	62
3753436	3753356	-	predicted RNA	223	80
2614520	2614614	+	predicted RNA	221	94
2795310	2795290	-	predicted RNA	220	20
3009266	3009337	+	predicted RNA	220	71
2431564	2431429	-	predicted RNA	219	135
2740597	2740437	-	predicted RNA	218	160
2957443	2957581	+	predicted RNA	218	138
89478	89571	+	predicted RNA	216	93
301712	301684	-	predicted RNA	214	28
1364183	1364157	-	predicted RNA	213	26
1957368	1957683	+	predicted RNA	213	315
3769279	3769217	-	predicted RNA	211	62
1325763	1325652	-	predicted RNA	207	111
1368837	1368758	-	predicted RNA	207	79
1533685	1533640	-	predicted RNA	207	45
3705073	3705170	+	predicted RNA	207	97
1313645	1313707	+	predicted RNA	206	62
1163861	1163764	-	predicted RNA	204	97
4056777	4056990	+	predicted RNA	204	213
13688	13559	-	predicted RNA	203	129
139703	140014	+	predicted RNA	202	311
932162	932061	-	predicted RNA	202	101
363238	363251	+	predicted RNA	201	13
629978	629736	-	predicted RNA	198	242
784594	784811	+	predicted RNA	198	217
917736	917709	-	predicted RNA	196	27
882422	882526	+	predicted RNA	193	104
3382795	3382634	-	predicted RNA	193	161
3796594	3796542	-	predicted RNA	193	52
57971	58188	+	predicted RNA	192	217
1437143	1437124	-	predicted RNA	192	19
716389	716341	-	predicted RNA	191	48
908158	908052	-	predicted RNA	191	106
2142398	2142463	+	predicted RNA	191	65
3598004	3597764	-	predicted RNA	190	240
1243571	1243711	+	predicted RNA	189	140
3511457	3511315	-	predicted RNA	189	142
2057458	2057534	+	predicted RNA	188	76
2641206	2641255	+	predicted RNA	187	49
4153676	4153795	+	predicted RNA	187	119
2540056	2540113	+	predicted RNA	186	57
909372	909499	+	predicted RNA	185	127
3092938	3092608	-	predicted RNA	185	330
3282732	3282814	+	predicted RNA	185	82
3481287	3481447	+	predicted RNA	185	160
620878	620909	+	predicted RNA	184	31
4321517	4321657	+	predicted RNA	184	140
1178864	1178818	-	predicted RNA	183	46
1604877	1604766	-	predicted RNA	183	111
2613116	2612998	-	predicted RNA	183	118
2768228	2768197	-	predicted RNA	183	31
3068127	3068085	-	predicted RNA	183	42
3416022	3415987	-	predicted RNA	183	35
295712	295674	-	predicted RNA	181	38
1033843	1033791	-	predicted RNA	181	52
1718703	1718724	+	predicted RNA	181	21
2084742	2084664	-	predicted RNA	181	78
2995979	2996114	+	predicted RNA	181	135
3418722	3418660	-	predicted RNA	180	62
1623181	1623140	-	predicted RNA	177	41
2630402	2630330	-	predicted RNA	177	72
4069325	4069353	+	predicted RNA	176	28
3817392	3817418	+	predicted RNA	175	26
4184703	4184691	-	predicted RNA	174	12
3022296	3022441	+	predicted RNA	173	145
3640237	3640539	+	predicted RNA	173	302
4087788	4087437	-	predicted RNA	173	351
4305196	4305187	-	predicted RNA	173	9
3880987	3880902	-	predicted RNA	172	85
4107856	4107969	+	predicted RNA	172	113
3421737	3421602	-	predicted RNA	171	135
4330186	4330064	-	predicted RNA	171	122
800206	800485	+	predicted RNA	170	279
2219647	2219433	-	predicted RNA	170	214
3355098	3355108	+	predicted RNA	170	10
2160340	2160433	+	predicted RNA	169	93
2220809	2220915	+	predicted RNA	169	106
174757	174790	+	predicted RNA	168	33
1216431	1216463	+	predicted RNA	168	32
1996112	1996158	+	predicted RNA	168	46
2785975	2785929	-	predicted RNA	168	46
3121884	3121838	-	predicted RNA	168	46
3890962	3891008	+	predicted RNA	168	46
1357657	1357632	-	predicted RNA	167	25
468248	468065	-	predicted RNA	166	183
4360244	4360038	-	predicted RNA	166	206
661274	661297	+	predicted RNA	165	23
1296104	1296156	+	predicted RNA	165	52
2370852	2370813	-	predicted RNA	165	39
339212	339263	+	predicted RNA	164	51
3691231	3690959	-	predicted RNA	164	272
3965429	3965372	-	predicted RNA	163	57
41913	41962	+	predicted RNA	162	49
2251934	2251919	-	predicted RNA	162	15
2921419	2921560	+	predicted RNA	162	141
714183	714204	+	predicted RNA	161	21
1970956	1970820	-	predicted RNA	161	136
3913558	3913549	-	predicted RNA	161	9
671156	671168	+	predicted RNA	160	12
754687	754413	-	predicted RNA	160	274
987057	987235	+	predicted RNA	160	178
2138130	2138087	-	predicted RNA	160	43
2270757	2270712	-	predicted RNA	160	45
3331667	3331623	-	predicted RNA	160	44
4288114	4288216	+	predicted RNA	160	102
1907572	1907424	-	predicted RNA	159	148
2307772	2307526	-	predicted RNA	159	246
932281	932219	-	predicted RNA	158	62
1582104	1582159	+	predicted RNA	158	55
2365387	2365011	-	predicted RNA	157	376
2683257	2683153	-	predicted RNA	157	104
472704	472643	-	predicted RNA	156	61
4273805	4273897	+	predicted RNA	155	92
2010628	2010563	-	predicted RNA	154	65
3342130	3342174	+	predicted RNA	154	44
1210599	1210544	-	predicted RNA	153	55
3694170	3694224	+	predicted RNA	153	54
665853	665387	-	predicted RNA	152	466
1090236	1090180	-	predicted RNA	152	56
1535466	1535530	+	predicted RNA	152	64
1570978	1571052	+	predicted RNA	152	74
2565177	2565228	+	predicted RNA	152	51
3115324	3115417	+	predicted RNA	152	93
565447	565747	+	predicted RNA	151	300
2452047	2452029	-	predicted RNA	151	18
2596933	2596848	-	predicted RNA	151	85
3239838	3239501	-	predicted RNA	151	337
2700468	2700491	+	predicted RNA	150	23
942682	942552	-	predicted RNA	149	130
1793937	1793907	-	predicted RNA	149	30
2394657	2394648	-	predicted RNA	149	9
2882158	2882232	+	predicted RNA	149	74
4214224	4214119	-	predicted RNA	149	105
1127888	1128094	+	predicted RNA	148	206
1823332	1823291	-	predicted RNA	148	41
2039358	2039459	+	predicted RNA	148	101
2857862	2857792	-	predicted RNA	147	70
3986912	3987022	+	predicted RNA	147	110
4341657	4341701	+	predicted RNA	147	44
818539	818448	-	predicted RNA	146	91
1078694	1078746	+	predicted RNA	146	52
1984985	1984937	-	predicted RNA	146	48
3722791	3722772	-	predicted RNA	146	19
1340968	1340983	+	predicted RNA	145	15
3316483	3316538	+	predicted RNA	145	55
3545374	3545298	-	predicted RNA	145	76
3862692	3862571	-	predicted RNA	145	121
1875229	1875310	+	predicted RNA	144	81
1393199	1393059	-	predicted RNA	143	140
2704479	2704448	-	predicted RNA	143	31
2712900	2712887	-	predicted RNA	143	13
1708795	1708724	-	predicted RNA	142	71
4235462	4235532	+	predicted RNA	142	70
4405604	4405345	-	predicted RNA	142	259
455397	455448	+	predicted RNA	141	51
455975	455902	-	predicted RNA	141	73
2249485	2249429	-	predicted RNA	141	56
2263398	2263433	+	predicted RNA	141	35
2453456	2453302	-	predicted RNA	141	154
4288434	4288327	-	predicted RNA	141	107
1151730	1151790	+	predicted RNA	139	60
1340548	1340644	+	predicted RNA	139	96
1540731	1540666	-	predicted RNA	139	65
1656928	1656968	+	predicted RNA	139	40
3573709	3573667	-	predicted RNA	139	42
2152431	2152403	-	predicted RNA	138	28
3425496	3425580	+	predicted RNA	138	84
4121891	4121769	-	predicted RNA	138	122
414239	414252	+	predicted RNA	137	13
794584	794640	+	predicted RNA	137	56
2049896	2049927	+	predicted RNA	137	31
1816089	1816174	+	predicted RNA	136	85
2405622	2405554	-	predicted RNA	135	68
2934179	2934207	+	predicted RNA	135	28
4018513	4018536	+	predicted RNA	135	23
375758	375805	+	predicted RNA	134	47
3907815	3907845	+	predicted RNA	134	30
1219044	1219248	+	predicted RNA	133	204
3232645	3232692	+	predicted RNA	133	47
3369959	3369906	-	predicted RNA	133	53
3595606	3595491	-	predicted RNA	133	115
3647867	3647807	-	predicted RNA	133	60
4093058	4093655	+	predicted RNA	133	597
4150207	4150134	-	predicted RNA	133	73
1015305	1015401	+	predicted RNA	132	96
2605089	2605117	+	predicted RNA	132	28
854230	854161	-	predicted RNA	131	69
1338706	1338895	+	predicted RNA	131	189
1374239	1374218	-	predicted RNA	131	21
2158093	2158025	-	predicted RNA	131	68
2238118	2238148	+	predicted RNA	131	30
2492409	2492362	-	predicted RNA	131	47
2583802	2583865	+	predicted RNA	131	63
2684362	2684277	-	predicted RNA	131	85
4317250	4317595	+	predicted RNA	131	345
161473	161765	+	predicted RNA	130	292
3482696	3482772	+	predicted RNA	129	76
2637549	2637437	-	predicted RNA	128	112
3388979	3389104	+	predicted RNA	128	125
7268	7279	+	predicted RNA	127	11
363794	363824	+	predicted RNA	127	30
1057373	1057250	-	predicted RNA	127	123
1783315	1783304	-	predicted RNA	127	11
2012626	2012616	-	predicted RNA	127	10
2233677	2233646	-	predicted RNA	127	31
2786920	2786909	-	predicted RNA	127	11
2850629	2850712	+	predicted RNA	127	83
3025393	3025348	-	predicted RNA	127	45
140264	140186	-	predicted RNA	126	78
459400	459320	-	predicted RNA	126	80
476361	476374	+	predicted RNA	126	13
2463225	2463077	-	predicted RNA	126	148
2894499	2894442	-	predicted RNA	126	57
1215153	1215280	+	predicted RNA	125	127
1535688	1535399	-	predicted RNA	125	289
23837	23767	-	predicted RNA	124	70
139940	139899	-	predicted RNA	123	41
748247	748162	-	predicted RNA	123	85
3704072	3704037	-	predicted RNA	123	35
323310	323279	-	predicted RNA	122	31
944305	944198	-	predicted RNA	122	107
1673401	1673411	+	predicted RNA	122	10
2137416	2137524	+	predicted RNA	122	108
2773061	2773046	-	predicted RNA	122	15
3190508	3190180	-	predicted RNA	122	328
3529231	3529161	-	predicted RNA	122	70
3861614	3861584	-	predicted RNA	122	30
396142	396200	+	predicted RNA	121	58
542070	541921	-	predicted RNA	121	149
824698	824643	-	predicted RNA	121	55
4183013	4183111	+	predicted RNA	121	98
292056	292133	+	predicted RNA	120	77
1269114	1269096	-	predicted RNA	120	18
1518711	1518766	+	predicted RNA	120	55
3903165	3903017	-	predicted RNA	120	148
177431	177096	-	predicted RNA	119	335
532310	532218	-	predicted RNA	119	92
916472	916461	-	predicted RNA	119	11
2600490	2600702	+	predicted RNA	119	212
1893583	1893570	-	predicted RNA	118	13
3572598	3572541	-	predicted RNA	118	57
3710526	3710603	+	predicted RNA	118	77
3874312	3874582	+	predicted RNA	118	270
4205643	4205715	+	predicted RNA	118	72
14878	14913	+	predicted RNA	117	35
1061741	1061724	-	predicted RNA	117	17
1205988	1205848	-	predicted RNA	117	140
1497200	1497164	-	predicted RNA	117	36
1543344	1543262	-	predicted RNA	116	82
2031976	2032214	+	predicted RNA	116	238
4160689	4160679	-	predicted RNA	116	10
1487038	1487157	+	predicted RNA	115	119
2104903	2104874	-	predicted RNA	115	29
3922552	3922475	-	predicted RNA	115	77
4095178	4095163	-	predicted RNA	115	15
4307025	4306990	-	predicted RNA	115	35
4329922	4329896	-	predicted RNA	115	26
31069	31188	+	predicted RNA	114	119
196656	196824	+	predicted RNA	114	168
1384209	1384254	+	predicted RNA	114	45
2059279	2059543	+	predicted RNA	114	264
3822441	3822408	-	predicted RNA	114	33
4282589	4282626	+	predicted RNA	114	37
905217	905171	-	predicted RNA	113	46
2138667	2138635	-	predicted RNA	113	32
4234723	4234873	+	predicted RNA	113	150
82666	82712	+	predicted RNA	112	46
1043244	1043302	+	predicted RNA	112	58
2642053	2642145	+	predicted RNA	112	92
2911013	2910980	-	predicted RNA	112	33
2266799	2266729	-	predicted RNA	111	70
3074607	3074566	-	predicted RNA	111	41
3787828	3787905	+	predicted RNA	111	77
4099581	4099824	+	predicted RNA	111	243
2124890	2125283	+	predicted RNA	110	393
2627056	2626991	-	predicted RNA	110	65
48141	48101	-	predicted RNA	109	40
564938	564990	+	predicted RNA	109	52
2030651	2030683	+	predicted RNA	108	32
2109126	2109169	+	predicted RNA	108	43
2473251	2473407	+	predicted RNA	108	156
3000065	3000121	+	predicted RNA	108	56
4212305	4212395	+	predicted RNA	108	90
223924	224505	+	predicted RNA	107	581
1771645	1771608	-	predicted RNA	107	37
2972038	2972169	+	predicted RNA	107	131
1057523	1057424	-	predicted RNA	106	99
1345247	1345176	-	predicted RNA	106	71
1806011	1806187	+	predicted RNA	106	176
2430125	2430081	-	predicted RNA	106	44
3089049	3088995	-	predicted RNA	106	54
3200165	3200039	-	predicted RNA	106	126
3894131	3894213	+	predicted RNA	106	82
186717	186662	-	predicted RNA	105	55
2880030	2880084	+	predicted RNA	105	54
2985265	2985292	+	predicted RNA	105	27
3743660	3743737	+	predicted RNA	105	77
1175129	1175727	+	predicted RNA	104	598
1239387	1239420	+	predicted RNA	104	33
1440788	1440805	+	predicted RNA	104	17
2002478	2002598	+	predicted RNA	104	120
2258763	2258704	-	predicted RNA	104	59
2545665	2545746	+	predicted RNA	104	81
4209095	4209055	-	predicted RNA	104	40
659354	659451	+	predicted RNA	103	97
944799	944940	+	predicted RNA	103	141
1111569	1111615	+	predicted RNA	103	46
2059331	2059164	-	predicted RNA	103	167
3959692	3959703	+	predicted RNA	103	11
4148495	4148365	-	predicted RNA	103	130
4328578	4328427	-	predicted RNA	103	151
559764	559844	+	predicted RNA	102	80
1034820	1034906	+	predicted RNA	102	86
1338989	1338604	-	predicted RNA	102	385
4161222	4161129	-	predicted RNA	102	93
4411349	4411120	-	predicted RNA	102	229
181020	180895	-	predicted RNA	101	125
1131487	1131576	+	predicted RNA	101	89
1739651	1739750	+	predicted RNA	101	99
2038577	2038666	+	predicted RNA	101	89
2568417	2568447	+	predicted RNA	101	30
3471391	3471372	-	predicted RNA	101	19
4171330	4171598	+	predicted RNA	101	268
99366	99466	+	predicted RNA	100	100
835685	835703	+	predicted RNA	100	18
1031899	1031869	-	predicted RNA	100	30
1203117	1203226	+	predicted RNA	100	109
3013667	3013633	-	predicted RNA	100	34
3232770	3232657	-	predicted RNA	100	113
3689453	3689440	-	predicted RNA	100	13
986545	986440	-	predicted RNA	99	105
2656166	2656156	-	predicted RNA	99	10
3037436	3037302	-	predicted RNA	99	134
3053693	3053923	+	predicted RNA	99	230
3409394	3409511	+	predicted RNA	99	117
2025061	2025124	+	predicted RNA	98	63
2051159	2051217	+	predicted RNA	98	58
3066225	3066202	-	predicted RNA	98	23
3379385	3379340	-	predicted RNA	98	45
3558627	3558801	+	predicted RNA	98	174
3596025	3596013	-	predicted RNA	98	12
4169515	4169593	+	predicted RNA	98	78
1365250	1365308	+	predicted RNA	97	58
1687895	1687937	+	predicted RNA	97	42
1761614	1761716	+	predicted RNA	97	102
2481860	2481820	-	predicted RNA	97	40
2834118	2834096	-	predicted RNA	97	22
3084494	3084314	-	predicted RNA	97	180
3239593	3239793	+	predicted RNA	97	200
3799288	3798776	-	predicted RNA	97	512
4323413	4323611	+	predicted RNA	97	198
212274	212249	-	predicted RNA	96	25
1272365	1272412	+	predicted RNA	96	47
1363508	1363407	-	predicted RNA	96	101
1934435	1934386	-	predicted RNA	96	49
2379813	2379736	-	predicted RNA	96	77
2404623	2404575	-	predicted RNA	96	48
3057260	3057243	-	predicted RNA	96	17
3563260	3563215	-	predicted RNA	96	45
4391799	4391785	-	predicted RNA	96	14
417027	416966	-	predicted RNA	95	61
1069781	1069833	+	predicted RNA	95	52
1852119	1852058	-	predicted RNA	95	61
2056386	2056485	+	predicted RNA	95	99
2202104	2202144	+	predicted RNA	95	40
2680043	2680151	+	predicted RNA	95	108
3274932	3274958	+	predicted RNA	95	26
703218	703243	+	predicted RNA	94	25
704754	704734	-	predicted RNA	94	20
1241564	1241605	+	predicted RNA	94	41
1666103	1666053	-	predicted RNA	94	50
149353	149276	-	predicted RNA	93	77
935494	935572	+	predicted RNA	93	78
2177057	2176956	-	predicted RNA	93	101
2990705	2990715	+	predicted RNA	93	10
3922552	3922599	+	predicted RNA	93	47
4267130	4266873	-	predicted RNA	93	257
292097	292087	-	predicted RNA	92	10
626444	626459	+	predicted RNA	92	15
1541812	1541876	+	predicted RNA	92	64
2756817	2756772	-	predicted RNA	92	45
3594430	3594366	-	predicted RNA	92	64
3998080	3998019	-	predicted RNA	92	61
1622878	1622837	-	predicted RNA	91	41
2566635	2566727	+	predicted RNA	91	92
3213879	3213868	-	predicted RNA	91	11
4216255	4216242	-	predicted RNA	91	13
557315	557512	+	predicted RNA	90	197
1002437	1002419	-	predicted RNA	90	18
1387728	1387784	+	predicted RNA	90	56
1465808	1465836	+	predicted RNA	90	28
1616849	1616714	-	predicted RNA	90	135
2493844	2493814	-	predicted RNA	90	30
3173169	3173011	-	predicted RNA	90	158
287111	287101	-	predicted RNA	89	10
958525	958498	-	predicted RNA	89	27
2053314	2053449	+	predicted RNA	89	135
2307269	2307024	-	predicted RNA	89	245
2642159	2642055	-	predicted RNA	89	104
2840089	2839941	-	predicted RNA	89	148
3670441	3670413	-	predicted RNA	89	28
4214218	4214247	+	predicted RNA	89	29
4365012	4364938	-	predicted RNA	89	74
53277	53662	+	predicted RNA	88	385
363110	363149	+	predicted RNA	88	39
549643	549677	+	predicted RNA	88	34
655986	655953	-	predicted RNA	88	33
2134896	2134880	-	predicted RNA	88	16
2608539	2608757	+	predicted RNA	88	218
2854947	2854918	-	predicted RNA	88	29
3538360	3538432	+	predicted RNA	88	72
3613658	3613601	-	predicted RNA	88	57
4280210	4280194	-	predicted RNA	88	16
739282	739199	-	predicted RNA	87	83
1060580	1060633	+	predicted RNA	87	53
3621267	3621315	+	predicted RNA	87	48
3923853	3923876	+	predicted RNA	87	23
3991705	3991799	+	predicted RNA	87	94
316464	316416	-	predicted RNA	86	48
741153	741143	-	predicted RNA	86	10
937332	937321	-	predicted RNA	86	11
1163550	1164085	+	predicted RNA	86	535
3302807	3302606	-	predicted RNA	86	201
206785	206797	+	predicted RNA	85	12
934078	934055	-	predicted RNA	85	23
981380	981271	-	predicted RNA	85	109
1912980	1912937	-	predicted RNA	85	43
1999545	1999743	+	predicted RNA	85	198
2123673	2123690	+	predicted RNA	85	17
2247631	2247667	+	predicted RNA	85	36
2441818	2441807	-	predicted RNA	85	11
2448167	2448128	-	predicted RNA	85	39
2585926	2585917	-	predicted RNA	85	9
2705939	2705900	-	predicted RNA	85	39
3102207	3102249	+	predicted RNA	85	42
3178096	3178139	+	predicted RNA	85	43
3847082	3847229	+	predicted RNA	85	147
3902328	3902318	-	predicted RNA	85	10
4127208	4127056	-	predicted RNA	85	152
4196294	4196335	+	predicted RNA	85	41
391312	391351	+	predicted RNA	84	39
888965	889074	+	predicted RNA	84	109
1531329	1531218	-	predicted RNA	84	111
1760936	1760983	+	predicted RNA	84	47
1872567	1872645	+	predicted RNA	84	78
2048379	2048390	+	predicted RNA	84	11
4172863	4172800	-	predicted RNA	84	63
25636	25501	-	predicted RNA	83	135
79375	78918	-	predicted RNA	83	457
434824	434714	-	predicted RNA	83	110
629843	630042	+	predicted RNA	83	199
2092229	2092095	-	predicted RNA	83	134
2470541	2470472	-	predicted RNA	83	69
2897894	2897951	+	predicted RNA	83	57
3385116	3385156	+	predicted RNA	83	40
3419453	3419488	+	predicted RNA	83	35
3704195	3704258	+	predicted RNA	83	63
4100895	4100855	-	predicted RNA	83	40
4274772	4274952	+	predicted RNA	83	180
58480	58534	+	predicted RNA	82	54
75276	75196	-	predicted RNA	82	80
855916	855830	-	predicted RNA	82	86
2142388	2142325	-	predicted RNA	82	63
2231534	2231659	+	predicted RNA	82	125
2376337	2376299	-	predicted RNA	82	38
3304300	3304259	-	predicted RNA	82	41
3313779	3313702	-	predicted RNA	82	77
3411227	3411189	-	predicted RNA	82	38
391347	391252	-	predicted RNA	81	95
668581	668564	-	predicted RNA	81	17
931601	931659	+	predicted RNA	81	58
1170676	1170743	+	predicted RNA	81	67
1276279	1276053	-	predicted RNA	81	226
1506745	1506760	+	predicted RNA	81	15
1530098	1530140	+	predicted RNA	81	42
2029778	2029901	+	predicted RNA	81	123
2089687	2089639	-	predicted RNA	81	48
2162770	2162921	+	predicted RNA	81	151
2828565	2828509	-	predicted RNA	81	56
3357553	3357491	-	predicted RNA	81	62
3381385	3381329	-	predicted RNA	81	56
3753928	3753789	-	predicted RNA	81	139
104753	104676	-	predicted RNA	80	77
503416	503479	+	predicted RNA	80	63
1179220	1179400	+	predicted RNA	80	180
1775315	1775151	-	predicted RNA	80	164
2229971	2229989	+	predicted RNA	80	18
2271833	2271765	-	predicted RNA	80	68
2864845	2865125	+	predicted RNA	80	280
3029151	3029181	+	predicted RNA	80	30
3893938	3893900	-	predicted RNA	80	38
4191010	4190807	-	predicted RNA	80	203
96890	96923	+	predicted RNA	79	33
780590	780723	+	predicted RNA	79	133
983788	983805	+	predicted RNA	79	17
1127033	1127079	+	predicted RNA	79	46
1302757	1302934	+	predicted RNA	79	177
1589179	1589389	+	predicted RNA	79	210
3318905	3318852	-	predicted RNA	79	53
3375755	3375767	+	predicted RNA	79	12
4317691	4317621	-	predicted RNA	79	70
4356753	4356799	+	predicted RNA	79	46
2000441	2000620	+	predicted RNA	78	179
2069025	2068945	-	predicted RNA	78	80
2395308	2395249	-	predicted RNA	78	59
3073097	3073067	-	predicted RNA	78	30
295848	295774	-	predicted RNA	77	74
606495	606529	+	predicted RNA	77	34
658092	658043	-	predicted RNA	77	49
2946357	2946443	+	predicted RNA	77	86
3343129	3343182	+	predicted RNA	77	53
3551207	3551082	-	predicted RNA	77	125
4197334	4197413	+	predicted RNA	77	79
340975	340996	+	predicted RNA	76	21
505002	505069	+	predicted RNA	76	67
901435	901334	-	predicted RNA	76	101
937839	938114	+	predicted RNA	76	275
1653678	1653588	-	predicted RNA	76	90
2468079	2468191	+	predicted RNA	76	112
2626646	2626563	-	predicted RNA	76	83
2768929	2768910	-	predicted RNA	76	19
2792732	2792505	-	predicted RNA	76	227
3822088	3822072	-	predicted RNA	76	16
4001794	4001815	+	predicted RNA	76	21
631691	631745	+	predicted RNA	75	54
640230	640046	-	predicted RNA	75	184
740236	740191	-	predicted RNA	75	45
1120001	1119944	-	predicted RNA	75	57
1922736	1922751	+	predicted RNA	75	15
3186945	3187029	+	predicted RNA	75	84
3393213	3393259	+	predicted RNA	75	46
194916	194862	-	predicted RNA	74	54
414380	414293	-	predicted RNA	74	87
1818525	1818581	+	predicted RNA	74	56
2096647	2096635	-	predicted RNA	74	12
2343983	2344001	+	predicted RNA	74	18
3323080	3323057	-	predicted RNA	74	23
4231417	4231497	+	predicted RNA	74	80
2959844	2959893	+	predicted RNA	73	49
3232827	3232880	+	predicted RNA	73	53
3552580	3552760	+	predicted RNA	73	180
3617676	3617614	-	predicted RNA	73	62
3920275	3920242	-	predicted RNA	73	33
4243406	4243362	-	predicted RNA	73	44
99634	99676	+	predicted RNA	72	42
296787	296588	-	predicted RNA	72	199
759314	759357	+	predicted RNA	72	43
767686	767651	-	predicted RNA	72	35
1283056	1283002	-	predicted RNA	72	54
1415943	1415892	-	predicted RNA	72	51
2039108	2039165	+	predicted RNA	72	57
2141882	2142043	+	predicted RNA	72	161
2581615	2581655	+	predicted RNA	72	40
2801263	2801189	-	predicted RNA	72	74
3287950	3288402	+	predicted RNA	72	452
3359568	3359405	-	predicted RNA	72	163
3547558	3547286	-	predicted RNA	72	272
3743785	3743726	-	predicted RNA	72	59
4091347	4091387	+	predicted RNA	72	40
4330078	4330119	+	predicted RNA	72	41
339331	339352	+	predicted RNA	71	21
2024725	2024654	-	predicted RNA	71	71
2541653	2541625	-	predicted RNA	71	28
2627165	2627116	-	predicted RNA	71	49
3168540	3168497	-	predicted RNA	71	43
3389103	3389046	-	predicted RNA	71	57
3541437	3541362	-	predicted RNA	71	75
4249989	4250055	+	predicted RNA	71	66
1837019	1837077	+	predicted RNA	70	58
1915396	1914970	-	predicted RNA	70	426
2447043	2446955	-	predicted RNA	70	88
2821661	2821607	-	predicted RNA	70	54
3059256	3059270	+	predicted RNA	70	14
3122087	3122020	-	predicted RNA	70	67
3850551	3850500	-	predicted RNA	70	51
3921251	3921041	-	predicted RNA	70	210
4107506	4107642	+	predicted RNA	70	136
4211246	4211198	-	predicted RNA	70	48
4214608	4214700	+	predicted RNA	70	92
1354153	1354200	+	predicted RNA	69	47
2074766	2074616	-	predicted RNA	69	150
2551371	2551396	+	predicted RNA	69	25
2987626	2987691	+	predicted RNA	69	65
3041579	3041498	-	predicted RNA	69	81
3276282	3276351	+	predicted RNA	69	69
3464487	3464543	+	predicted RNA	69	56
4998	5182	+	predicted RNA	68	184
141097	141197	+	predicted RNA	68	100
223529	223561	+	predicted RNA	68	32
257684	257743	+	predicted RNA	68	59
665580	665660	+	predicted RNA	68	80
679150	679105	-	predicted RNA	68	45
876617	876547	-	predicted RNA	68	70
936459	936401	-	predicted RNA	68	58
997759	997784	+	predicted RNA	68	25
1547580	1547669	+	predicted RNA	68	89
1701218	1701300	+	predicted RNA	68	82
2307028	2307229	+	predicted RNA	68	201
2732809	2732760	-	predicted RNA	68	49
3215674	3215603	-	predicted RNA	68	71
3970743	3970785	+	predicted RNA	68	42
377830	377872	+	predicted RNA	67	42
798771	798685	-	predicted RNA	67	86
1220542	1220578	+	predicted RNA	67	36
1929096	1928854	-	predicted RNA	67	242
2014652	2014705	+	predicted RNA	67	53
2366978	2367366	+	predicted RNA	67	388
2548958	2549103	+	predicted RNA	67	145
3395115	3395260	+	predicted RNA	67	145
3493449	3494646	+	predicted RNA	67	1197
3707812	3707764	-	predicted RNA	67	48
4024034	4024001	-	predicted RNA	67	33
4030049	4030012	-	predicted RNA	67	37
1810192	1810245	+	predicted RNA	66	53
2405999	2405965	-	predicted RNA	66	34
2718854	2718819	-	predicted RNA	66	35
2739772	2739737	-	predicted RNA	66	35
3102370	3102173	-	predicted RNA	66	197
3122437	3122330	-	predicted RNA	66	107
3230747	3230705	-	predicted RNA	66	42
4263404	4263495	+	predicted RNA	66	91
133825	133777	-	predicted RNA	65	48
483757	483874	+	predicted RNA	65	117
838180	838140	-	predicted RNA	65	40
1006695	1006626	-	predicted RNA	65	69
1014286	1014247	-	predicted RNA	65	39
1051547	1051464	-	predicted RNA	65	83
1133924	1133913	-	predicted RNA	65	11
1221877	1221917	+	predicted RNA	65	40
1335761	1335799	+	predicted RNA	65	38
1419966	1419825	-	predicted RNA	65	141
1592626	1592644	+	predicted RNA	65	18
1656757	1656728	-	predicted RNA	65	29
1856754	1856780	+	predicted RNA	65	26
1946957	1946864	-	predicted RNA	65	93
1987717	1987698	-	predicted RNA	65	19
2255994	2256052	+	predicted RNA	65	58
2260168	2259888	-	predicted RNA	65	280
3467169	3467089	-	predicted RNA	65	80
3491701	3491743	+	predicted RNA	65	42
3755533	3755490	-	predicted RNA	65	43
3851971	3851939	-	predicted RNA	65	32
3964234	3964413	+	predicted RNA	65	179
4198382	4198371	-	predicted RNA	65	11
4338718	4338700	-	predicted RNA	65	18
277805	277857	+	predicted RNA	64	52
507134	506979	-	predicted RNA	64	155
828102	828142	+	predicted RNA	64	40
993524	993615	+	predicted RNA	64	91
1077874	1077955	+	predicted RNA	64	81
1190612	1190554	-	predicted RNA	64	58
1733121	1733063	-	predicted RNA	64	58
2225271	2225311	+	predicted RNA	64	40
2307696	2307763	+	predicted RNA	64	67
2471341	2471418	+	predicted RNA	64	77
2553182	2553085	-	predicted RNA	64	97
3046759	3046830	+	predicted RNA	64	71
3501181	3501091	-	predicted RNA	64	90
4311170	4311001	-	predicted RNA	64	169
577342	577455	+	predicted RNA	63	113
595397	595337	-	predicted RNA	63	60
1165685	1165547	-	predicted RNA	63	138
1370906	1370921	+	predicted RNA	63	15
1634726	1634634	-	predicted RNA	63	92
1728958	1728416	-	predicted RNA	63	542
2953418	2953122	-	predicted RNA	63	296
3420993	3421561	+	predicted RNA	63	568
3504173	3504191	+	predicted RNA	63	18
4129500	4129262	-	predicted RNA	63	238
4134771	4134888	+	predicted RNA	63	117
4174942	4175001	+	predicted RNA	63	59
4322341	4322280	-	predicted RNA	63	61
4336380	4336562	+	predicted RNA	63	182
310074	310098	+	predicted RNA	62	24
968426	968353	-	predicted RNA	62	73
1076745	1076683	-	predicted RNA	62	62
1814628	1814649	+	predicted RNA	62	21
1814947	1814905	-	predicted RNA	62	42
2025262	2025307	+	predicted RNA	62	45
2386216	2386164	-	predicted RNA	62	52
2715481	2715343	-	predicted RNA	62	138
2951331	2951318	-	predicted RNA	62	13
3363153	3363357	+	predicted RNA	62	204
3486172	3486505	+	predicted RNA	62	333
3620606	3620568	-	predicted RNA	62	38
4069322	4069234	-	predicted RNA	62	88
130891	130562	-	predicted RNA	61	329
302710	302698	-	predicted RNA	61	12
676058	676240	+	predicted RNA	61	182
902028	902113	+	predicted RNA	61	85
972548	972525	-	predicted RNA	61	23
1680900	1680857	-	predicted RNA	61	43
1698100	1698031	-	predicted RNA	61	69
2113075	2113116	+	predicted RNA	61	41
2367355	2367257	-	predicted RNA	61	98
2447028	2447067	+	predicted RNA	61	39
2588826	2588815	-	predicted RNA	61	11
3075394	3075433	+	predicted RNA	61	39
3493394	3493354	-	predicted RNA	61	40
3629737	3629713	-	predicted RNA	61	24
3812526	3812555	+	predicted RNA	61	29
4409145	4409077	-	predicted RNA	61	68
163306	163357	+	predicted RNA	60	51
194818	194880	+	predicted RNA	60	62
610916	610960	+	predicted RNA	60	44
753641	753681	+	predicted RNA	60	40
1575839	1575816	-	predicted RNA	60	23
2152913	2152957	+	predicted RNA	60	44
2565125	2565046	-	predicted RNA	60	79
2680686	2680758	+	predicted RNA	60	72
2849668	2849772	+	predicted RNA	60	104
3555418	3555361	-	predicted RNA	60	57
4088430	4088368	-	predicted RNA	60	62
4253045	4253134	+	predicted RNA	60	89
149461	149518	+	predicted RNA	59	57
1146549	1146564	+	predicted RNA	59	15
1178516	1178657	+	predicted RNA	59	141
1251621	1251553	-	predicted RNA	59	68
2270376	2270688	+	predicted RNA	59	312
2698438	2698538	+	predicted RNA	59	100
3566900	3566986	+	predicted RNA	59	86
4101168	4101127	-	predicted RNA	59	41
296494	296808	+	predicted RNA	58	314
637585	637544	-	predicted RNA	58	41
657550	657474	-	predicted RNA	58	76
660872	660931	+	predicted RNA	58	59
1582089	1581976	-	predicted RNA	58	113
2489336	2489125	-	predicted RNA	58	211
2580037	2579976	-	predicted RNA	58	61
2725593	2725521	-	predicted RNA	58	72
3401943	3401931	-	predicted RNA	58	12
397368	397441	+	predicted RNA	57	73
573877	573809	-	predicted RNA	57	68
799459	799616	+	predicted RNA	57	157
833660	833616	-	predicted RNA	57	44
1458233	1458266	+	predicted RNA	57	33
2038739	2038614	-	predicted RNA	57	125
2716404	2716337	-	predicted RNA	57	67
2822370	2822397	+	predicted RNA	57	27
2965485	2965369	-	predicted RNA	57	116
3289976	3290025	+	predicted RNA	57	49
3755648	3755800	+	predicted RNA	57	152
3820722	3820650	-	predicted RNA	57	72
4318470	4318520	+	predicted RNA	57	50
4317257	4316991	-	predicted RNA	57	266
798671	798833	+	predicted RNA	56	162
921937	921972	+	predicted RNA	56	35
960277	960155	-	predicted RNA	56	122
993755	993566	-	predicted RNA	56	189
1418571	1418493	-	predicted RNA	56	78
1563491	1563699	+	predicted RNA	56	208
1622098	1622166	+	predicted RNA	56	68
1855645	1855462	-	predicted RNA	56	183
2072526	2072462	-	predicted RNA	56	64
3030936	3030888	-	predicted RNA	56	48
3551042	3551277	+	predicted RNA	56	235
3778374	3778542	+	predicted RNA	56	168
3908170	3908233	+	predicted RNA	56	63
2281207	2281157	-	predicted RNA	55	50
2639682	2639561	-	predicted RNA	55	121
3133718	3133590	-	predicted RNA	55	128
3397224	3397153	-	predicted RNA	55	71
3535411	3535349	-	predicted RNA	55	62
3837103	3837094	-	predicted RNA	55	9
4128928	4128904	-	predicted RNA	55	24
1560	1666	+	predicted RNA	54	106
1564284	1564406	+	predicted RNA	54	122
1784447	1784334	-	predicted RNA	54	113
1999015	1998713	-	predicted RNA	54	302
2422240	2422049	-	predicted RNA	54	191
2637264	2637336	+	predicted RNA	54	72
2713936	2713999	+	predicted RNA	54	63
2830886	2830711	-	predicted RNA	54	175
2973472	2973509	+	predicted RNA	54	37
3189461	3189561	+	predicted RNA	54	100
3317862	3317779	-	predicted RNA	54	83
3490472	3490429	-	predicted RNA	54	43
136006	136286	+	predicted RNA	53	280
612188	612257	+	predicted RNA	53	69
712235	712251	+	predicted RNA	53	16
830027	830064	+	predicted RNA	53	37
863162	863175	+	predicted RNA	53	13
1057457	1057525	+	predicted RNA	53	68
1182375	1182395	+	predicted RNA	53	20
1278635	1278466	-	predicted RNA	53	169
1365815	1365880	+	predicted RNA	53	65
1404712	1404669	-	predicted RNA	53	43
2439265	2439225	-	predicted RNA	53	40
2614200	2614272	+	predicted RNA	53	72
2636941	2636999	+	predicted RNA	53	58
2720761	2720721	-	predicted RNA	53	40
3007093	3007073	-	predicted RNA	53	20
3042528	3042486	-	predicted RNA	53	42
3489156	3489084	-	predicted RNA	53	72
3557307	3557145	-	predicted RNA	53	162
4403282	4403317	+	predicted RNA	53	35
1723	2051	+	predicted RNA	52	328
219366	219475	+	predicted RNA	52	109
400100	400142	+	predicted RNA	52	42
1540743	1540931	+	predicted RNA	52	188
1928934	1929029	+	predicted RNA	52	95
1989722	1989770	+	predicted RNA	52	48
1992787	1992967	+	predicted RNA	52	180
2048075	2048042	-	predicted RNA	52	33
2167437	2167351	-	predicted RNA	52	86
2365303	2365472	+	predicted RNA	52	169
2915845	2915748	-	predicted RNA	52	97
3108410	3108425	+	predicted RNA	52	15
3542099	3542134	+	predicted RNA	52	35
3880843	3880893	+	predicted RNA	52	50
4320755	4320796	+	predicted RNA	52	41
267814	267769	-	predicted RNA	51	45
711411	711470	+	predicted RNA	51	59
850099	850145	+	predicted RNA	51	46
1332971	1332985	+	predicted RNA	51	14
1426111	1426047	-	predicted RNA	51	64
1915246	1915308	+	predicted RNA	51	62
2103190	2103095	-	predicted RNA	51	95
2120797	2120703	-	predicted RNA	51	94
2392507	2392468	-	predicted RNA	51	39
2434692	2434854	+	predicted RNA	51	162
2794081	2794011	-	predicted RNA	51	70
3664885	3664924	+	predicted RNA	51	39
4019252	4019361	+	predicted RNA	51	109
4046383	4046359	-	predicted RNA	51	24
4101442	4101236	-	predicted RNA	51	206
151060	151081	+	predicted RNA	50	21
295887	295949	+	predicted RNA	50	62
541960	542081	+	predicted RNA	50	121
850335	850300	-	predicted RNA	50	35
965541	965678	+	predicted RNA	50	137
1814782	1814696	-	predicted RNA	50	86
2261823	2261784	-	predicted RNA	50	39
2481867	2481877	+	predicted RNA	50	10
2578872	2578819	-	predicted RNA	50	53
3046674	3046623	-	predicted RNA	50	51
3303103	3302907	-	predicted RNA	50	196
3366507	3366615	+	predicted RNA	50	108
4383167	4383030	-	predicted RNA	50	137
63116	63186	+	predicted RNA	49	70
173185	173228	+	predicted RNA	49	43
1039939	1039924	-	predicted RNA	49	15
1066046	1066064	+	predicted RNA	49	18
1267141	1267351	+	predicted RNA	49	210
1357679	1357744	+	predicted RNA	49	65
1611318	1611439	+	predicted RNA	49	121
1690139	1689927	-	predicted RNA	49	212
2087263	2087009	-	predicted RNA	49	254
2750253	2750236	-	predicted RNA	49	17
3503359	3503275	-	predicted RNA	49	84
3855194	3855017	-	predicted RNA	49	177
3881991	3882015	+	predicted RNA	49	24
3943888	3944056	+	predicted RNA	49	168
3950967	3950818	-	predicted RNA	49	149
4041099	4040939	-	predicted RNA	49	160
97599	97754	+	predicted RNA	48	155
183577	183481	-	predicted RNA	48	96
260896	260923	+	predicted RNA	48	27
832330	832536	+	predicted RNA	48	206
918811	918784	-	predicted RNA	48	27
1050354	1050517	+	predicted RNA	48	163
1689251	1689275	+	predicted RNA	48	24
1914884	1914957	+	predicted RNA	48	73
1961297	1961069	-	predicted RNA	48	228
2109091	2109039	-	predicted RNA	48	52
2207604	2207707	+	predicted RNA	48	103
2439973	2440063	+	predicted RNA	48	90
2626226	2626204	-	predicted RNA	48	22
3795130	3795048	-	predicted RNA	48	82
31872	32048	+	predicted RNA	47	176
213025	213010	-	predicted RNA	47	15
610109	610190	+	predicted RNA	47	81
730322	730194	-	predicted RNA	47	128
731904	731913	+	predicted RNA	47	9
846017	846161	+	predicted RNA	47	144
1271915	1272016	+	predicted RNA	47	101
1351132	1351148	+	predicted RNA	47	16
1934775	1934673	-	predicted RNA	47	102
1973576	1973623	+	predicted RNA	47	47
2644295	2644329	+	predicted RNA	47	34
3156157	3155894	-	predicted RNA	47	263
3183860	3183914	+	predicted RNA	47	54
3463934	3463890	-	predicted RNA	47	44
3623155	3623122	-	predicted RNA	47	33
3885153	3885110	-	predicted RNA	47	43
3939663	3939449	-	predicted RNA	47	214
4062521	4062705	+	predicted RNA	47	184
133768	133947	+	predicted RNA	46	179
639014	638982	-	predicted RNA	46	32
663489	663440	-	predicted RNA	46	49
1178757	1178677	-	predicted RNA	46	80
1278770	1278855	+	predicted RNA	46	85
1349311	1349337	+	predicted RNA	46	26
1613094	1613052	-	predicted RNA	46	42
1783912	1783900	-	predicted RNA	46	12
1858545	1858739	+	predicted RNA	46	194
1999680	1999610	-	predicted RNA	46	70
2197404	2197468	+	predicted RNA	46	64
3412036	3411979	-	predicted RNA	46	57
3673573	3673598	+	predicted RNA	46	25
3784957	3784921	-	predicted RNA	46	36
3883622	3883691	+	predicted RNA	46	69
4151357	4151221	-	predicted RNA	46	136
4340206	4340246	+	predicted RNA	46	40
302114	302101	-	predicted RNA	45	13
409219	409339	+	predicted RNA	45	120
547521	547564	+	predicted RNA	45	43
588313	588327	+	predicted RNA	45	14
640015	640056	+	predicted RNA	45	41
833886	833840	-	predicted RNA	45	46
914243	914203	-	predicted RNA	45	40
930693	930951	+	predicted RNA	45	258
934181	934227	+	predicted RNA	45	46
1161203	1161242	+	predicted RNA	45	39
1282184	1282053	-	predicted RNA	45	131
1416186	1416142	-	predicted RNA	45	44
1634871	1634832	-	predicted RNA	45	39
1681213	1681071	-	predicted RNA	45	142
1692738	1692825	+	predicted RNA	45	87
1701100	1701120	+	predicted RNA	45	20
1720009	1720022	+	predicted RNA	45	13
1779103	1779166	+	predicted RNA	45	63
1874059	1874166	+	predicted RNA	45	107
1976235	1976606	+	predicted RNA	45	371
1981087	1981136	+	predicted RNA	45	49
2061067	2061107	+	predicted RNA	45	40
2115632	2115671	+	predicted RNA	45	39
2199081	2199072	-	predicted RNA	45	9
2200631	2200732	+	predicted RNA	45	101
2317126	2317113	-	predicted RNA	45	13
2333306	2333297	-	predicted RNA	45	9
2367689	2367718	+	predicted RNA	45	29
2522296	2522367	+	predicted RNA	45	71
2596306	2596343	+	predicted RNA	45	37
2610432	2610548	+	predicted RNA	45	116
2933174	2933165	-	predicted RNA	45	9
3028083	3028107	+	predicted RNA	45	24
3123634	3122831	-	predicted RNA	45	803
3290633	3290175	-	predicted RNA	45	458
3368832	3368804	-	predicted RNA	45	28
3489096	3489137	+	predicted RNA	45	41
3700595	3700724	+	predicted RNA	45	129
3921057	3921096	+	predicted RNA	45	39
4018466	4018426	-	predicted RNA	45	40
4215996	4216039	+	predicted RNA	45	43
4284510	4284529	+	predicted RNA	45	19
4329868	4329908	+	predicted RNA	45	40
4375939	4375862	-	predicted RNA	45	77
4411669	4411528	-	predicted RNA	45	141
152236	152321	+	predicted RNA	44	85
315782	315767	-	predicted RNA	44	15
439651	439871	+	predicted RNA	44	220
483774	483721	-	predicted RNA	44	53
533835	533793	-	predicted RNA	44	42
1008186	1008209	+	predicted RNA	44	23
1441307	1441353	+	predicted RNA	44	46
1538256	1538176	-	predicted RNA	44	80
1541965	1541833	-	predicted RNA	44	132
1865447	1865436	-	predicted RNA	44	11
2127984	2128028	+	predicted RNA	44	44
2567421	2567462	+	predicted RNA	44	41
2569046	2569088	+	predicted RNA	44	42
2725786	2725713	-	predicted RNA	44	73
2904830	2904810	-	predicted RNA	44	20
3306661	3306586	-	predicted RNA	44	75
3409518	3409492	-	predicted RNA	44	26
3942157	3942242	+	predicted RNA	44	85
4352377	4352404	+	predicted RNA	44	27
171173	171210	+	predicted RNA	43	37
248933	249019	+	predicted RNA	43	86
986529	986587	+	predicted RNA	43	58
1269997	1269965	-	predicted RNA	43	32
1292751	1292802	+	predicted RNA	43	51
1533953	1533751	-	predicted RNA	43	202
1696732	1696613	-	predicted RNA	43	119
2487486	2487425	-	predicted RNA	43	61
3017689	3017716	+	predicted RNA	43	27
3026858	3026952	+	predicted RNA	43	94
3496419	3496408	-	predicted RNA	43	11
3586074	3586030	-	predicted RNA	43	44
4016483	4016394	-	predicted RNA	43	89
4057521	4057445	-	predicted RNA	43	76
4178249	4178462	+	predicted RNA	43	213
23269	23253	-	predicted RNA	42	16
46501	46518	+	predicted RNA	42	17
65497	65540	+	predicted RNA	42	43
106716	106730	+	predicted RNA	42	14
133006	132952	-	predicted RNA	42	54
256001	255958	-	predicted RNA	42	43
265479	265506	+	predicted RNA	42	27
295685	295739	+	predicted RNA	42	54
382448	382470	+	predicted RNA	42	22
401871	401829	-	predicted RNA	42	42
414969	415009	+	predicted RNA	42	40
447067	447107	+	predicted RNA	42	40
456915	456835	-	predicted RNA	42	80
519057	519075	+	predicted RNA	42	18
549621	549611	-	predicted RNA	42	10
566456	566416	-	predicted RNA	42	40
590064	590085	+	predicted RNA	42	21
608557	608596	+	predicted RNA	42	39
612981	612933	-	predicted RNA	42	48
622746	622692	-	predicted RNA	42	54
640107	640171	+	predicted RNA	42	64
697906	697864	-	predicted RNA	42	42
704474	704435	-	predicted RNA	42	39
728564	728545	-	predicted RNA	42	19
787930	787942	+	predicted RNA	42	12
780474	780420	-	predicted RNA	42	54
794706	794717	+	predicted RNA	42	11
809649	809948	+	predicted RNA	42	299
828944	829106	+	predicted RNA	42	162
832481	832438	-	predicted RNA	42	43
850112	850077	-	predicted RNA	42	35
860858	860819	-	predicted RNA	42	39
930589	930633	+	predicted RNA	42	44
1014176	1014215	+	predicted RNA	42	39
1032653	1032638	-	predicted RNA	42	15
1056984	1056915	-	predicted RNA	42	69
1101548	1101611	+	predicted RNA	42	63
1131116	1131131	+	predicted RNA	42	15
1178712	1178754	+	predicted RNA	42	42
1190709	1190753	+	predicted RNA	42	44
1192161	1192212	+	predicted RNA	42	51
1201712	1201721	+	predicted RNA	42	9
1216060	1216113	+	predicted RNA	42	53
1224327	1224363	+	predicted RNA	42	36
1251473	1251515	+	predicted RNA	42	42
1275590	1275636	+	predicted RNA	42	46
1300186	1300225	+	predicted RNA	42	39
1377515	1377529	+	predicted RNA	42	14
1389325	1389281	-	predicted RNA	42	44
1416066	1415996	-	predicted RNA	42	70
1461297	1461326	+	predicted RNA	42	29
1469588	1469548	-	predicted RNA	42	40
1517408	1517462	+	predicted RNA	42	54
1532408	1532447	+	predicted RNA	42	39
1574845	1574797	-	predicted RNA	42	48
1581993	1582045	+	predicted RNA	42	52
1590299	1590313	+	predicted RNA	42	14
1606335	1606295	-	predicted RNA	42	40
1619736	1619695	-	predicted RNA	42	41
1628102	1628087	-	predicted RNA	42	15
1666879	1666911	+	predicted RNA	42	32
1714176	1714137	-	predicted RNA	42	39
1739744	1739702	-	predicted RNA	42	42
1757535	1757486	-	predicted RNA	42	49
1826004	1825983	-	predicted RNA	42	21
1836315	1836272	-	predicted RNA	42	43
1837002	1836963	-	predicted RNA	42	39
1891145	1891196	+	predicted RNA	42	51
1907328	1907600	+	predicted RNA	42	272
1946806	1946767	-	predicted RNA	42	39
1965578	1965540	-	predicted RNA	42	38
1970726	1970768	+	predicted RNA	42	42
1977948	1977909	-	predicted RNA	42	39
2029485	2029524	+	predicted RNA	42	39
2079808	2079797	-	predicted RNA	42	11
2107707	2107742	+	predicted RNA	42	35
2113027	2112978	-	predicted RNA	42	49
2167576	2167615	+	predicted RNA	42	39
2218734	2218795	+	predicted RNA	42	61
2224060	2224099	+	predicted RNA	42	39
2229932	2229911	-	predicted RNA	42	21
2258861	2258821	-	predicted RNA	42	40
2270295	2270255	-	predicted RNA	42	40
2325892	2325879	-	predicted RNA	42	13
2326927	2326948	+	predicted RNA	42	21
2352077	2352063	-	predicted RNA	42	14
2360139	2360100	-	predicted RNA	42	39
2378353	2378392	+	predicted RNA	42	39
2432928	2432958	+	predicted RNA	42	30
2440255	2440109	-	predicted RNA	42	146
2497114	2497153	+	predicted RNA	42	39
2530845	2530833	-	predicted RNA	42	12
2546848	2546830	-	predicted RNA	42	18
2554930	2554886	-	predicted RNA	42	44
2559616	2559580	-	predicted RNA	42	36
2610780	2610740	-	predicted RNA	42	40
2623819	2623763	-	predicted RNA	42	56
2725642	2725690	+	predicted RNA	42	48
2751666	2751654	-	predicted RNA	42	12
2869736	2869702	-	predicted RNA	42	34
2931701	2931578	-	predicted RNA	42	123
2954803	2954842	+	predicted RNA	42	39
2954909	2954868	-	predicted RNA	42	41
2964399	2964354	-	predicted RNA	42	45
2965035	2965015	-	predicted RNA	42	20
2964862	2964877	+	predicted RNA	42	15
2971635	2971668	+	predicted RNA	42	33
3022433	3022394	-	predicted RNA	42	39
3058611	3058574	-	predicted RNA	42	37
3059253	3059242	-	predicted RNA	42	11
3085722	3085653	-	predicted RNA	42	69
3098973	3098949	-	predicted RNA	42	24
3105065	3105041	-	predicted RNA	42	24
3116795	3116827	+	predicted RNA	42	32
3120493	3120451	-	predicted RNA	42	42
3126249	3126166	-	predicted RNA	42	83
3132892	3132725	-	predicted RNA	42	167
3158174	3158155	-	predicted RNA	42	19
3167813	3167855	+	predicted RNA	42	42
3242076	3242115	+	predicted RNA	42	39
3283198	3283300	+	predicted RNA	42	102
3290246	3290290	+	predicted RNA	42	44
3325895	3325936	+	predicted RNA	42	41
3337971	3337928	-	predicted RNA	42	43
3421128	3421062	-	predicted RNA	42	66
3429821	3429804	-	predicted RNA	42	17
3458166	3458207	+	predicted RNA	42	41
3477542	3477581	+	predicted RNA	42	39
3508045	3508091	+	predicted RNA	42	46
3511468	3511525	+	predicted RNA	42	57
3532931	3532911	-	predicted RNA	42	20
3550256	3550297	+	predicted RNA	42	41
3550341	3550302	-	predicted RNA	42	39
3560128	3560171	+	predicted RNA	42	43
3569034	3569080	+	predicted RNA	42	46
3653349	3653391	+	predicted RNA	42	42
3675084	3675107	+	predicted RNA	42	23
3676047	3676062	+	predicted RNA	42	15
3697278	3697325	+	predicted RNA	42	47
3738208	3738172	-	predicted RNA	42	36
3743021	3742979	-	predicted RNA	42	42
3822280	3822235	-	predicted RNA	42	45
3846562	3846521	-	predicted RNA	42	41
3849342	3849396	+	predicted RNA	42	54
3855097	3855137	+	predicted RNA	42	40
3880398	3880460	+	predicted RNA	42	62
3901502	3901472	-	predicted RNA	42	30
3922243	3922220	-	predicted RNA	42	23
3942362	3942543	+	predicted RNA	42	181
3950578	3950510	-	predicted RNA	42	68
4008776	4008713	-	predicted RNA	42	63
4047719	4047707	-	predicted RNA	42	12
4041110	4041153	+	predicted RNA	42	43
4076279	4076309	+	predicted RNA	42	30
4088506	4088487	-	predicted RNA	42	19
4091349	4091305	-	predicted RNA	42	44
4096316	4096294	-	predicted RNA	42	22
4100991	4100948	-	predicted RNA	42	43
4107453	4107392	-	predicted RNA	42	61
4142202	4142221	+	predicted RNA	42	19
4149740	4149670	-	predicted RNA	42	70
4186135	4186096	-	predicted RNA	42	39
4212435	4212394	-	predicted RNA	42	41
4254506	4254526	+	predicted RNA	42	20
4286022	4286004	-	predicted RNA	42	18
4316834	4316886	+	predicted RNA	42	52
4318054	4317999	-	predicted RNA	42	55
4376324	4376281	-	predicted RNA	42	43
4373813	4373852	+	predicted RNA	42	39
4401835	4401861	+	predicted RNA	42	26
57380	57406	+	predicted RNA	41	26
119885	119818	-	predicted RNA	41	67
387866	387887	+	predicted RNA	41	21
1346941	1346912	-	predicted RNA	41	29
1417392	1417446	+	predicted RNA	41	54
1899969	1899924	-	predicted RNA	41	45
2012077	2011970	-	predicted RNA	41	107
2554858	2554924	+	predicted RNA	41	66
2881204	2881278	+	predicted RNA	41	74
3023461	3023549	+	predicted RNA	41	88
3202100	3202035	-	predicted RNA	41	65
3351156	3351004	-	predicted RNA	41	152
3499939	3499913	-	predicted RNA	41	26
3798781	3799056	+	predicted RNA	41	275
3847193	3847013	-	predicted RNA	41	180
4360376	4360321	-	predicted RNA	41	55
328465	328517	+	predicted RNA	40	52
1175525	1175472	-	predicted RNA	40	53
1211423	1211521	+	predicted RNA	40	98
1989834	1989725	-	predicted RNA	40	109
2151439	2151395	-	predicted RNA	40	44
2398415	2398727	+	predicted RNA	40	312
2562528	2562578	+	predicted RNA	40	50
2575286	2575236	-	predicted RNA	40	50
2632460	2632901	+	predicted RNA	40	441
2927919	2927971	+	predicted RNA	40	52
3398324	3398302	-	predicted RNA	40	22
3607108	3607032	-	predicted RNA	40	76
3874495	3874342	-	predicted RNA	40	153
4131891	4131916	+	predicted RNA	40	25
4132582	4132663	+	predicted RNA	40	81
4376207	4376174	-	predicted RNA	40	33
66692	66919	+	predicted RNA	39	227
563526	563456	-	predicted RNA	39	70
778933	778909	-	predicted RNA	39	24
1041163	1041256	+	predicted RNA	39	93
1245113	1245133	+	predicted RNA	39	20
1353125	1353162	+	predicted RNA	39	37
1662365	1662386	+	predicted RNA	39	21
1972085	1972001	-	predicted RNA	39	84
2074602	2074755	+	predicted RNA	39	153
3965936	3965813	-	predicted RNA	39	123
4276605	4276748	+	predicted RNA	39	143
210889	210831	-	predicted RNA	38	58
222272	222181	-	predicted RNA	38	91
806195	806263	+	predicted RNA	38	68
1357087	1357251	+	predicted RNA	38	164
1574008	1573913	-	predicted RNA	38	95
1921454	1921548	+	predicted RNA	38	94
2000036	2000080	+	predicted RNA	38	44
2038805	2038902	+	predicted RNA	38	97
2272794	2272775	-	predicted RNA	38	19
2333014	2332901	-	predicted RNA	38	113
2360050	2360247	+	predicted RNA	38	197
2758217	2758203	-	predicted RNA	38	14
2850764	2850936	+	predicted RNA	38	172
2984714	2984742	+	predicted RNA	38	28
3407826	3407700	-	predicted RNA	38	126
3907518	3907204	-	predicted RNA	38	314
4078698	4078640	-	predicted RNA	38	58
625564	625484	-	predicted RNA	37	80
1027088	1027098	+	predicted RNA	37	10
1561282	1561365	+	predicted RNA	37	83
1680697	1681022	+	predicted RNA	37	325
3178379	3178433	+	predicted RNA	37	54
3192382	3192367	-	predicted RNA	37	15
3190394	3190511	+	predicted RNA	37	117
3312070	3312015	-	predicted RNA	37	55
3831886	3831815	-	predicted RNA	37	71
4234885	4234741	-	predicted RNA	37	144
829708	829765	+	predicted RNA	36	57
1021676	1021875	+	predicted RNA	36	199
1161300	1161156	-	predicted RNA	36	144
1220209	1220262	+	predicted RNA	36	53
1577539	1577615	+	predicted RNA	36	76
1593332	1593510	+	predicted RNA	36	178
1693830	1694428	+	predicted RNA	36	598
2265048	2265287	+	predicted RNA	36	239
2603704	2603591	-	predicted RNA	36	113
2981765	2981843	+	predicted RNA	36	78
3202329	3202408	+	predicted RNA	36	79
3429726	3429646	-	predicted RNA	36	80
3549250	3549119	-	predicted RNA	36	131
3591601	3591642	+	predicted RNA	36	41
3753725	3753822	+	predicted RNA	36	97
3972730	3972633	-	predicted RNA	36	97
4134899	4134834	-	predicted RNA	36	65
4193523	4193424	-	predicted RNA	36	99
4196782	4196856	+	predicted RNA	36	74
4318742	4318839	+	predicted RNA	36	97
216223	216266	+	predicted RNA	35	43
331719	331694	-	predicted RNA	35	25
832859	832897	+	predicted RNA	35	38
937500	937410	-	predicted RNA	35	90
1094520	1094597	+	predicted RNA	35	77
1616384	1616655	+	predicted RNA	35	271
1710715	1710738	+	predicted RNA	35	23
2006455	2006610	+	predicted RNA	35	155
3110176	3110110	-	predicted RNA	35	66
3300605	3300581	-	predicted RNA	35	24
3500900	3500797	-	predicted RNA	35	103
3554152	3554206	+	predicted RNA	35	54
3608360	3608252	-	predicted RNA	35	108
4088830	4088941	+	predicted RNA	35	111
4251184	4251262	+	predicted RNA	35	78
544748	544837	+	predicted RNA	34	89
786085	786151	+	predicted RNA	34	66
1016176	1016239	+	predicted RNA	34	63
1394142	1393989	-	predicted RNA	34	153
2368961	2368642	-	predicted RNA	34	319
2388576	2388332	-	predicted RNA	34	244
2516557	2516630	+	predicted RNA	34	73
2552999	2553049	+	predicted RNA	34	50
3347792	3347899	+	predicted RNA	34	107
3944452	3944603	+	predicted RNA	34	151
4291816	4291708	-	predicted RNA	34	108
4400955	4401031	+	predicted RNA	34	76
41262	41208	-	predicted RNA	33	54
590974	591006	+	predicted RNA	33	32
1034740	1034636	-	predicted RNA	33	104
1357298	1357236	-	predicted RNA	33	62
2135883	2136228	+	predicted RNA	33	345
2259829	2259925	+	predicted RNA	33	96
2498596	2498839	+	predicted RNA	33	243
2850905	2850701	-	predicted RNA	33	204
3162123	3162102	-	predicted RNA	33	21
3204390	3204301	-	predicted RNA	33	89
3243462	3243373	-	predicted RNA	33	89
3289716	3289831	+	predicted RNA	33	115
3486357	3486291	-	predicted RNA	33	66
3632093	3632018	-	predicted RNA	33	75
4408473	4408380	-	predicted RNA	33	93
749977	749933	-	predicted RNA	32	44
752873	752746	-	predicted RNA	32	127
1196131	1196098	-	predicted RNA	32	33
1425300	1425372	+	predicted RNA	32	72
1763400	1763432	+	predicted RNA	32	32
2109480	2109527	+	predicted RNA	32	47
2710030	2710055	+	predicted RNA	32	25
2740604	2740718	+	predicted RNA	32	114
2760781	2760848	+	predicted RNA	32	67
2795131	2795210	+	predicted RNA	32	79
2904726	2904645	-	predicted RNA	32	81
2959344	2959231	-	predicted RNA	32	113
3818208	3818221	+	predicted RNA	32	13
3962579	3962506	-	predicted RNA	32	73
4235918	4235956	+	predicted RNA	32	38
4387542	4387037	-	predicted RNA	32	505
339262	339095	-	predicted RNA	31	167
358113	358066	-	predicted RNA	31	47
790026	789797	-	predicted RNA	31	229
827488	827545	+	predicted RNA	31	57
895680	895822	+	predicted RNA	31	142
1107446	1107387	-	predicted RNA	31	59
1413172	1413265	+	predicted RNA	31	93
1530932	1531353	+	predicted RNA	31	421
1638328	1638271	-	predicted RNA	31	57
2059004	2059161	+	predicted RNA	31	157
2141965	2141919	-	predicted RNA	31	46
2223238	2223173	-	predicted RNA	31	65
2230619	2230722	+	predicted RNA	31	103
2248570	2248489	-	predicted RNA	31	81
3318014	3317918	-	predicted RNA	31	96
3427105	3427239	+	predicted RNA	31	134
3910057	3909985	-	predicted RNA	31	72
3950757	3950631	-	predicted RNA	31	126
4125555	4125616	+	predicted RNA	31	61
3261	3279	+	predicted RNA	30	18
11842	11762	-	predicted RNA	30	80
53597	53544	-	predicted RNA	30	53
68595	68549	-	predicted RNA	30	46
72270	72236	-	predicted RNA	30	34
99405	99365	-	predicted RNA	30	40
105316	105275	-	predicted RNA	30	41
140103	140065	-	predicted RNA	30	38
221765	221722	-	predicted RNA	30	43
226813	226854	+	predicted RNA	30	41
241449	241388	-	predicted RNA	30	61
258884	258857	-	predicted RNA	30	27
305442	305452	+	predicted RNA	30	10
321187	321155	-	predicted RNA	30	32
361200	361159	-	predicted RNA	30	41
375907	375868	-	predicted RNA	30	39
388551	388581	+	predicted RNA	30	30
389172	389259	+	predicted RNA	30	87
417218	417166	-	predicted RNA	30	52
454389	454374	-	predicted RNA	30	15
475804	475818	+	predicted RNA	30	14
530753	530730	-	predicted RNA	30	23
542856	543176	+	predicted RNA	30	320
577508	577578	+	predicted RNA	30	70
586348	586377	+	predicted RNA	30	29
591414	591372	-	predicted RNA	30	42
697846	697885	+	predicted RNA	30	39
738271	738197	-	predicted RNA	30	74
753463	753416	-	predicted RNA	30	47
753643	753634	-	predicted RNA	30	9
755337	755316	-	predicted RNA	30	21
755236	755281	+	predicted RNA	30	45
769674	769713	+	predicted RNA	30	39
787004	787051	+	predicted RNA	30	47
833756	833712	-	predicted RNA	30	44
850244	850195	-	predicted RNA	30	49
870000	870010	+	predicted RNA	30	10
876742	876703	-	predicted RNA	30	39
887048	887085	+	predicted RNA	30	37
933005	932936	-	predicted RNA	30	69
965985	965539	-	predicted RNA	30	446
981358	981397	+	predicted RNA	30	39
986006	985975	-	predicted RNA	30	31
989950	989935	-	predicted RNA	30	15
996411	996365	-	predicted RNA	30	46
1014376	1014551	+	predicted RNA	30	175
1016853	1016803	-	predicted RNA	30	50
1057160	1057118	-	predicted RNA	30	42
1075211	1075263	+	predicted RNA	30	52
1077968	1077915	-	predicted RNA	30	53
1094455	1094394	-	predicted RNA	30	61
1113869	1113828	-	predicted RNA	30	41
1119979	1120018	+	predicted RNA	30	39
1144527	1144567	+	predicted RNA	30	40
1165538	1165594	+	predicted RNA	30	56
1175295	1175254	-	predicted RNA	30	41
1184006	1184019	+	predicted RNA	30	13
1196268	1196223	-	predicted RNA	30	45
1214399	1214470	+	predicted RNA	30	71
1220301	1220248	-	predicted RNA	30	53
1241408	1241396	-	predicted RNA	30	12
1281988	1281943	-	predicted RNA	30	45
1355757	1355700	-	predicted RNA	30	57
1383083	1383049	-	predicted RNA	30	34
1415890	1415935	+	predicted RNA	30	45
1430048	1430067	+	predicted RNA	30	19
1520006	1519992	-	predicted RNA	30	14
1524981	1524915	-	predicted RNA	30	66
1526299	1526257	-	predicted RNA	30	42
1532438	1532399	-	predicted RNA	30	39
1574793	1574837	+	predicted RNA	30	44
1604771	1604815	+	predicted RNA	30	44
1608049	1608088	+	predicted RNA	30	39
1617435	1617395	-	predicted RNA	30	40
1625416	1625377	-	predicted RNA	30	39
1642521	1642474	-	predicted RNA	30	47
1642488	1642539	+	predicted RNA	30	51
1681108	1681146	+	predicted RNA	30	38
1682088	1682047	-	predicted RNA	30	41
1696523	1696483	-	predicted RNA	30	40
1695032	1695121	+	predicted RNA	30	89
1710690	1710648	-	predicted RNA	30	42
1736458	1736419	-	predicted RNA	30	39
1790018	1789978	-	predicted RNA	30	40
1899265	1899240	-	predicted RNA	30	25
1947748	1947709	-	predicted RNA	30	39
1955678	1955577	-	predicted RNA	30	101
1961865	1961796	-	predicted RNA	30	69
1989617	1989576	-	predicted RNA	30	41
1998603	1998564	-	predicted RNA	30	39
1999385	1999365	-	predicted RNA	30	20
2038961	2039001	+	predicted RNA	30	40
2030295	2030245	-	predicted RNA	30	50
2039434	2039381	-	predicted RNA	30	53
2087044	2087091	+	predicted RNA	30	47
2125833	2125910	+	predicted RNA	30	77
2156712	2156693	-	predicted RNA	30	19
2157996	2158037	+	predicted RNA	30	41
2194596	2194636	+	predicted RNA	30	40
2198474	2198514	+	predicted RNA	30	40
2200526	2200494	-	predicted RNA	30	32
2207323	2207370	+	predicted RNA	30	47
2207452	2207321	-	predicted RNA	30	131
2228621	2228570	-	predicted RNA	30	51
2230989	2231030	+	predicted RNA	30	41
2245192	2245216	+	predicted RNA	30	24
2263161	2263122	-	predicted RNA	30	39
2270263	2270311	+	predicted RNA	30	48
2281203	2281270	+	predicted RNA	30	67
2313930	2313864	-	predicted RNA	30	66
2365053	2365092	+	predicted RNA	30	39
2368550	2368511	-	predicted RNA	30	39
2409686	2409634	-	predicted RNA	30	52
2522223	2522183	-	predicted RNA	30	40
2553109	2553157	+	predicted RNA	30	48
2580379	2580418	+	predicted RNA	30	39
2584955	2585009	+	predicted RNA	30	54
2617592	2617618	+	predicted RNA	30	26
2620096	2620135	+	predicted RNA	30	39
2651617	2651762	+	predicted RNA	30	145
2675876	2675915	+	predicted RNA	30	39
2698403	2698339	-	predicted RNA	30	64
2721819	2721788	-	predicted RNA	30	31
2760762	2760718	-	predicted RNA	30	44
2834036	2833997	-	predicted RNA	30	39
2835746	2835703	-	predicted RNA	30	43
2837328	2837369	+	predicted RNA	30	41
2881063	2881153	+	predicted RNA	30	90
2896002	2895971	-	predicted RNA	30	31
2903553	2903592	+	predicted RNA	30	39
2904602	2904641	+	predicted RNA	30	39
2945090	2945029	-	predicted RNA	30	61
2980936	2980898	-	predicted RNA	30	38
3042539	3042551	+	predicted RNA	30	12
3070883	3070860	-	predicted RNA	30	23
3079119	3079187	+	predicted RNA	30	68
3092655	3092694	+	predicted RNA	30	39
3095079	3095120	+	predicted RNA	30	41
3174678	3174718	+	predicted RNA	30	40
3177345	3177303	-	predicted RNA	30	42
3189963	3190011	+	predicted RNA	30	48
3216914	3216902	-	predicted RNA	30	12
3310317	3310375	+	predicted RNA	30	58
3317940	3317979	+	predicted RNA	30	39
3375753	3375690	-	predicted RNA	30	63
3376476	3376436	-	predicted RNA	30	40
3408333	3408372	+	predicted RNA	30	39
3421626	3421681	+	predicted RNA	30	55
3427195	3427153	-	predicted RNA	30	42
3468277	3468316	+	predicted RNA	30	39
3487868	3487937	+	predicted RNA	30	69
3493813	3493768	-	predicted RNA	30	45
3519164	3519257	+	predicted RNA	30	93
3556838	3556777	-	predicted RNA	30	61
3628094	3628061	-	predicted RNA	30	33
3715884	3715924	+	predicted RNA	30	40
3743666	3743627	-	predicted RNA	30	39
3753886	3753925	+	predicted RNA	30	39
3781593	3781617	+	predicted RNA	30	24
3837624	3837671	+	predicted RNA	30	47
3842957	3843001	+	predicted RNA	30	44
3843925	3843964	+	predicted RNA	30	39
3846264	3846304	+	predicted RNA	30	40
3863476	3863444	-	predicted RNA	30	32
3874916	3874946	+	predicted RNA	30	30
3894572	3894592	+	predicted RNA	30	20
3907209	3907418	+	predicted RNA	30	209
3925009	3925048	+	predicted RNA	30	39
3964403	3964363	-	predicted RNA	30	40
4033413	4033374	-	predicted RNA	30	39
4057268	4057327	+	predicted RNA	30	59
4076465	4076516	+	predicted RNA	30	51
4079981	4079942	-	predicted RNA	30	39
4088729	4088772	+	predicted RNA	30	43
4094829	4094770	-	predicted RNA	30	59
4121795	4121833	+	predicted RNA	30	38
4215258	4215192	-	predicted RNA	30	66
4221123	4221162	+	predicted RNA	30	39
4309165	4309117	-	predicted RNA	30	48
4318903	4318942	+	predicted RNA	30	39
4319819	4319842	+	predicted RNA	30	23
4372946	4372903	-	predicted RNA	30	43
4373897	4373840	-	predicted RNA	30	57
4374219	4374192	-	predicted RNA	30	27
4359992	4360052	+	predicted RNA	30	60
4393271	4393316	+	predicted RNA	30	45
132924	132998	+	predicted RNA	29	74
231608	231644	+	predicted RNA	29	36
258903	258912	+	predicted RNA	29	9
622668	622770	+	predicted RNA	29	102
978335	978212	-	predicted RNA	29	123
1630643	1630277	-	predicted RNA	29	366
2027993	2028431	+	predicted RNA	29	438
2646707	2646684	-	predicted RNA	29	23
3079318	3079239	-	predicted RNA	29	79
3242021	3242008	-	predicted RNA	29	13
3687681	3687575	-	predicted RNA	29	106
3824881	3824868	-	predicted RNA	29	13
149223	149321	+	predicted RNA	28	98
328499	328462	-	predicted RNA	28	37
604529	604604	+	predicted RNA	28	75
813378	813389	+	predicted RNA	28	11
830614	830857	+	predicted RNA	28	243
1026965	1026821	-	predicted RNA	28	144
1108175	1108163	-	predicted RNA	28	12
1388690	1388635	-	predicted RNA	28	55
1445951	1446021	+	predicted RNA	28	70
2265214	2265156	-	predicted RNA	28	58
2575430	2575567	+	predicted RNA	28	137
2652031	2651988	-	predicted RNA	28	43
3016756	3016867	+	predicted RNA	28	111
3122625	3122740	+	predicted RNA	28	115
3344042	3343872	-	predicted RNA	28	170
3643027	3643075	+	predicted RNA	28	48
3721204	3721368	+	predicted RNA	28	164
3846905	3846745	-	predicted RNA	28	160
3943681	3943751	+	predicted RNA	28	70
4116558	4116567	+	predicted RNA	28	9
705963	705913	-	predicted RNA	27	50
842010	841922	-	predicted RNA	27	88
1114166	1114096	-	predicted RNA	27	70
2109017	2109068	+	predicted RNA	27	51
2198600	2198489	-	predicted RNA	27	111
2680237	2680049	-	predicted RNA	27	188
2870770	2870670	-	predicted RNA	27	100
3288359	3288132	-	predicted RNA	27	227
3669581	3669426	-	predicted RNA	27	155
3939722	3939795	+	predicted RNA	27	73
25903	25774	-	predicted RNA	26	129
157810	157844	+	predicted RNA	26	34
596628	596753	+	predicted RNA	26	125
1101673	1101806	+	predicted RNA	26	133
1332057	1332096	+	predicted RNA	26	39
2108736	2108918	+	predicted RNA	26	182
2177082	2177093	+	predicted RNA	26	11
3193321	3193402	+	predicted RNA	26	81
3486488	3486435	-	predicted RNA	26	53
3700737	3700502	-	predicted RNA	26	235
3942681	3942808	+	predicted RNA	26	127
4025943	4025961	+	predicted RNA	26	18
4156972	4157069	+	predicted RNA	26	97
4316787	4316775	-	predicted RNA	26	12
249037	248907	-	predicted RNA	25	130
1164575	1164475	-	predicted RNA	25	100
1213869	1214044	+	predicted RNA	25	175
1364312	1364379	+	predicted RNA	25	67
1371540	1371700	+	predicted RNA	25	160
2456850	2456885	+	predicted RNA	25	35
3191653	3191632	-	predicted RNA	25	21
3289953	3289858	-	predicted RNA	25	95
3291460	3291363	-	predicted RNA	25	97
3335932	3335815	-	predicted RNA	25	117
3841674	3841790	+	predicted RNA	25	116
11657	11565	-	predicted RNA	24	92
34009	34138	+	predicted RNA	24	129
728345	728310	-	predicted RNA	24	35
931729	931908	+	predicted RNA	24	179
1231996	1232315	+	predicted RNA	24	319
1239990	1240151	+	predicted RNA	24	161
1299823	1299810	-	predicted RNA	24	13
2153241	2153143	-	predicted RNA	24	98
2515284	2515311	+	predicted RNA	24	27
2620227	2620253	+	predicted RNA	24	26
2751602	2751583	-	predicted RNA	24	19
2982443	2982365	-	predicted RNA	24	78
3282941	3283072	+	predicted RNA	24	131
3795239	3795213	-	predicted RNA	24	26
3919395	3919380	-	predicted RNA	24	15
3950462	3950849	+	predicted RNA	24	387
4060161	4060074	-	predicted RNA	24	87
701339	701204	-	predicted RNA	23	135
898748	898792	+	predicted RNA	23	44
931946	931810	-	predicted RNA	23	136
1411863	1411899	+	predicted RNA	23	36
1695286	1695119	-	predicted RNA	23	167
2832719	2832672	-	predicted RNA	23	47
2926149	2926364	+	predicted RNA	23	215
3119320	3119418	+	predicted RNA	23	98
3903009	3903153	+	predicted RNA	23	144
12393	12353	-	predicted RNA	22	40
43460	43533	+	predicted RNA	22	73
49042	49028	-	predicted RNA	22	14
72220	72251	+	predicted RNA	22	31
76233	76219	-	predicted RNA	22	14
86499	86464	-	predicted RNA	22	35
87162	87203	+	predicted RNA	22	41
98463	98419	-	predicted RNA	22	44
99309	99254	-	predicted RNA	22	55
154128	154140	+	predicted RNA	22	12
149472	149430	-	predicted RNA	22	42
152292	152253	-	predicted RNA	22	39
177220	177288	+	predicted RNA	22	68
188862	188838	-	predicted RNA	22	24
230762	230715	-	predicted RNA	22	47
231577	231538	-	predicted RNA	22	39
255987	256053	+	predicted RNA	22	66
288353	288375	+	predicted RNA	22	22
301669	301708	+	predicted RNA	22	39
302853	302865	+	predicted RNA	22	12
321300	321238	-	predicted RNA	22	62
336481	336526	+	predicted RNA	22	45
387859	387820	-	predicted RNA	22	39
394079	394046	-	predicted RNA	22	33
395346	395321	-	predicted RNA	22	25
405902	405888	-	predicted RNA	22	14
405844	405898	+	predicted RNA	22	54
408465	408449	-	predicted RNA	22	16
417102	417167	+	predicted RNA	22	65
439789	439730	-	predicted RNA	22	59
444829	444817	-	predicted RNA	22	12
455613	455571	-	predicted RNA	22	42
476188	476200	+	predicted RNA	22	12
527381	527364	-	predicted RNA	22	17
534447	534415	-	predicted RNA	22	32
537191	537173	-	predicted RNA	22	18
563556	563566	+	predicted RNA	22	10
578327	578367	+	predicted RNA	22	40
579225	579265	+	predicted RNA	22	40
618281	618307	+	predicted RNA	22	26
653804	653827	+	predicted RNA	22	23
654876	654835	-	predicted RNA	22	41
669784	669823	+	predicted RNA	22	39
677127	677099	-	predicted RNA	22	28
700176	700241	+	predicted RNA	22	65
704102	704063	-	predicted RNA	22	39
704315	704246	-	predicted RNA	22	69
711525	711538	+	predicted RNA	22	13
716321	716351	+	predicted RNA	22	30
717143	717104	-	predicted RNA	22	39
728468	728409	-	predicted RNA	22	59
731085	731115	+	predicted RNA	22	30
759703	759660	-	predicted RNA	22	43
773116	773125	+	predicted RNA	22	9
769628	769601	-	predicted RNA	22	27
780459	780505	+	predicted RNA	22	46
787021	786979	-	predicted RNA	22	42
794597	794558	-	predicted RNA	22	39
812951	812835	-	predicted RNA	22	116
830855	830813	-	predicted RNA	22	42
846078	846027	-	predicted RNA	22	51
878451	878490	+	predicted RNA	22	39
886673	886721	+	predicted RNA	22	48
934189	934149	-	predicted RNA	22	40
972504	972543	+	predicted RNA	22	39
973758	973798	+	predicted RNA	22	40
986125	986086	-	predicted RNA	22	39
1005854	1005845	-	predicted RNA	22	9
1050436	1050380	-	predicted RNA	22	56
1050568	1050529	-	predicted RNA	22	39
1058076	1058118	+	predicted RNA	22	42
1067459	1067498	+	predicted RNA	22	39
1075205	1075144	-	predicted RNA	22	61
1093332	1093292	-	predicted RNA	22	40
1094394	1094433	+	predicted RNA	22	39
1096624	1096667	+	predicted RNA	22	43
1106399	1106360	-	predicted RNA	22	39
1123703	1123660	-	predicted RNA	22	43
1130110	1130194	+	predicted RNA	22	84
1136520	1136557	+	predicted RNA	22	37
1138946	1138967	+	predicted RNA	22	21
1160087	1160066	-	predicted RNA	22	21
1160451	1160439	-	predicted RNA	22	12
1160547	1160528	-	predicted RNA	22	19
1172308	1172349	+	predicted RNA	22	41
1192514	1192500	-	predicted RNA	22	14
1216213	1216265	+	predicted RNA	22	52
1220392	1220459	+	predicted RNA	22	67
1240891	1240923	+	predicted RNA	22	32
1262242	1262196	-	predicted RNA	22	46
1287026	1287059	+	predicted RNA	22	33
1298703	1298753	+	predicted RNA	22	50
1305608	1305628	+	predicted RNA	22	20
1306046	1306092	+	predicted RNA	22	46
1327691	1327650	-	predicted RNA	22	41
1363383	1363424	+	predicted RNA	22	41
1367896	1367873	-	predicted RNA	22	23
1417570	1417502	-	predicted RNA	22	68
1418422	1418367	-	predicted RNA	22	55
1467308	1467320	+	predicted RNA	22	12
1488159	1488123	-	predicted RNA	22	36
1525151	1525111	-	predicted RNA	22	40
1525255	1525215	-	predicted RNA	22	40
1580479	1580429	-	predicted RNA	22	50
1589310	1589271	-	predicted RNA	22	39
1681006	1680966	-	predicted RNA	22	40
1694639	1694594	-	predicted RNA	22	45
1695191	1695231	+	predicted RNA	22	40
1712075	1712113	+	predicted RNA	22	38
1744930	1744973	+	predicted RNA	22	43
1745024	1745063	+	predicted RNA	22	39
1799549	1799518	-	predicted RNA	22	31
1815077	1815033	-	predicted RNA	22	44
1846722	1846668	-	predicted RNA	22	54
1881700	1881710	+	predicted RNA	22	10
1900147	1900087	-	predicted RNA	22	60
1902327	1902391	+	predicted RNA	22	64
1915023	1915062	+	predicted RNA	22	39
1915918	1915931	+	predicted RNA	22	13
1928676	1928635	-	predicted RNA	22	41
1936354	1936366	+	predicted RNA	22	12
1955609	1955672	+	predicted RNA	22	63
1967690	1967645	-	predicted RNA	22	45
1995871	1995850	-	predicted RNA	22	21
2028176	2028128	-	predicted RNA	22	48
2032105	2032066	-	predicted RNA	22	39
2041755	2041687	-	predicted RNA	22	68
2049605	2049616	+	predicted RNA	22	11
2058201	2058213	+	predicted RNA	22	12
2108916	2108868	-	predicted RNA	22	48
2113140	2113096	-	predicted RNA	22	44
2142205	2142274	+	predicted RNA	22	69
2149012	2148962	-	predicted RNA	22	50
2170680	2170627	-	predicted RNA	22	53
2170829	2170763	-	predicted RNA	22	66
2170993	2170948	-	predicted RNA	22	45
2172530	2172499	-	predicted RNA	22	31
2182466	2182450	-	predicted RNA	22	16
2198006	2197968	-	predicted RNA	22	38
2206934	2206894	-	predicted RNA	22	40
2207060	2207021	-	predicted RNA	22	39
2233887	2233848	-	predicted RNA	22	39
2234273	2234225	-	predicted RNA	22	48
2238025	2238065	+	predicted RNA	22	40
2238976	2238937	-	predicted RNA	22	39
2260139	2260180	+	predicted RNA	22	41
2270462	2270418	-	predicted RNA	22	44
2270620	2270566	-	predicted RNA	22	54
2342953	2343005	+	predicted RNA	22	52
2363300	2363339	+	predicted RNA	22	39
2393723	2393678	-	predicted RNA	22	45
2393654	2393663	+	predicted RNA	22	9
2464792	2464831	+	predicted RNA	22	39
2476049	2475979	-	predicted RNA	22	70
2486221	2486242	+	predicted RNA	22	21
2497504	2497548	+	predicted RNA	22	44
2500419	2500460	+	predicted RNA	22	41
2500749	2500803	+	predicted RNA	22	54
2511678	2511661	-	predicted RNA	22	17
2538547	2538507	-	predicted RNA	22	40
2540065	2540003	-	predicted RNA	22	62
2582922	2582962	+	predicted RNA	22	40
2584419	2584442	+	predicted RNA	22	23
2582696	2582655	-	predicted RNA	22	41
2596888	2596927	+	predicted RNA	22	39
[truncated: 194 more rows]

## Sheet: Antisense RNA
Transcription Start	Transcription Stop	Strand	Product	Expression H37Rv (RPKM)	Transcript Size		Target Genes
4099861	4099336	-	antisense: RVBD_3661	43289	525		HAD hydrolase, family IB
852706	852498	-	antisense: RVBD_0758	14836	208		OmpR family two-component system sensor histidine kinase
851742	851520	-	antisense: RVBD_0757	10319	222		OmpR family two-component system response regulator
938242	937967	-	antisense: RVBD_0842	7007	275		integral membrane protein
1395035	1394861	-	antisense: RVBD_1250	6795	174		drug:H+ antiporter-2 (14 Spanner) (DHA2) family drug resistance MFS transporter
3468409	3467700	-	antisense: RVBD_3098A	3890	709
4137471	4137294	-	antisense: RVBD_3695	3745	177
1149693	1149987	+	antisense: RVBD_1028c	2991	294
2978544	2979769	+	antisense: RVBD_2655c RVBD_2656c RVBD_2657c RVBD_2658c RVBD_2659c	2781	1225
3481562	3481183	-	antisense: RVBD_3114 RVBD_3115	2649	379
4264872	4265043	+	antisense: RVBD_3803c	2257	171
632014	631621	-	antisense: RVBD_0539 RVBD_0538	2240	393
3309486	3309411	-	antisense: RVBD_2957	1987	75
154065	153998	-	antisense: RVBD_0126	1917	67
211321	211527	+	antisense: RVBD_0180c	1914	206
1469506	1469581	+	antisense: RVBD_1313c	1824	75
4253176	4253101	-	antisense: RVBD_3798	1824	75
534322	534477	+	antisense: RVBD_0446c RVBD_0445c	1772	155
3405245	3405155	-	antisense: RVBD_3044	1708	90
4309752	4309666	-	antisense: RVBD_3835	1682	86
236746	236508	-	antisense: RVBD_0199	1678	238
2544368	2544457	+	antisense: RVBD_2269c	1595	89
1275998	1275454	-	antisense: RVBD_1147	1571	544
3923258	3923058	-	antisense: RVBD_3504	1498	200
2983195	2982508	-	antisense: RVBD_2666 RVBD_2665	1492	687
3446039	3445986	-	antisense: RVBD_3081	1409	53
2478713	2478428	-	antisense: RVBD_2213	1381	285
3902762	3902911	+	antisense: RVBD_3483c	1308	149
50563	51212	+	antisense: RVBD_0047c RVBD_0046c	1286	649
254856	255078	+	antisense: RVBD_0213c	1280	222
1576770	1576935	+	antisense: RVBD_1400c	1279	165
3824578	3824796	+	antisense: RVBD_3404c	1256	218
3298798	3298956	+	antisense: RVBD_2948c	1226	158
1380401	1380347	-	antisense: RVBD_1237	1223	54
4401131	4400986	-	antisense: RVBD_3912	1199	145
2500865	2500330	-	antisense: RVBD_2226	1182	535
2222291	2222574	+	antisense: RVBD_1979c	1178	283
484478	484410	-	antisense: RVBD_0404	1095	68
1490980	1491299	+	antisense: RVBD_1326c	1088	319
1830985	1830669	-	antisense: RVBD_1629	1084	316
706077	706326	+	antisense: RVBD_0611c	1055	249
3123640	3124026	+	antisense: RVBD_2817c RVBD_2816c	1055	386
3231299	3231372	+	antisense: RVBD_2920c	1038	73
1960665	1961338	+	antisense: RVBD_1734c RVBD_1735c	1037	673
3696698	3696751	+	antisense: RVBD_3309c	1028	53
2268174	2268286	+	antisense: RVBD_2023A	1018	112
2023453	2023240	-	antisense: RVBD_1783	1016	213
470920	470842	-	antisense: RVBD_0391	1014	78
4079921	4079990	+	antisense: RVBD_3640c	1004	69
2436482	2436398	-	antisense: RVBD_2174	960	84
2146961	2147038	+	antisense: RVBD_1900c	958	77
1735138	1735006	-	antisense: RVBD_1534	953	132
186478	186772	+	antisense: RVBD_0157A	947	294
511493	511563	+	antisense: RVBD_0425c	918	70
4146982	4147081	+	antisense: RVBD_3703c RVBD_3704c	910	99
408255	408633	+	antisense: RVBD_0339c	907	378
3842448	3842326	-	antisense: RVBD_3425	901	122
2198646	2198863	+	antisense: RVBD_1948c	885	217
2015249	2015128	-	antisense: RVBD_1780	881	121
2274787	2274935	+	antisense: RVBD_2028c	868	148
2958439	2958142	-	antisense: RVBD_2631	846	297
1203332	1203115	-	antisense: RVBD_1078 RVBD_1077	829	217
307931	308017	+	antisense: RVBD_0256c	817	86
1341315	1342947	+	antisense: RVBD_1199c	812	1632
2294023	2294131	+	antisense: RVBD_2047c	812	108
74902	75035	+	antisense: RVBD_0067c	807	133
1293244	1293185	-	antisense: RVBD_1163	805	59
2463904	2464095	+	antisense: RVBD_2200c	766	191
1212764	1212509	-	antisense: RVBD_1087	761	255
3202498	3202272	-	antisense: RVBD_2893	755	226
1292100	1291749	-	antisense: RVBD_1162	747	351
1267	1182	-	antisense: RVBD_0001	740	85
3381169	3382916	+	antisense: RVBD_3024c RVBD_3023c	730	1747
3024075	3023708	-	antisense: RVBD_2711	727	367
2546442	2546892	+	antisense: RVBD_2274c RVBD_2274A	713	450
2917803	2917632	-	antisense: RVBD_2589	709	171
868283	868393	+	antisense: RVBD_0774c	702	110
410954	410812	-	antisense: RVBD_0342	701	142
60423	60376	-	antisense: RVBD_0058 RVBD_0057	697	47
1193031	1193093	+	antisense: RVBD_1069c	694	62
2519837	2519728	-	antisense: RVBD_2246	693	109
1372440	1372999	+	antisense: RVBD_1230c RVBD_1229c	686	559
3061431	3061601	+	antisense: RVBD_2748c	683	170
295015	295090	+	antisense: RVBD_0244c	677	75
3049322	3049392	+	antisense: RVBD_2737c	661	70
1115214	1114853	-	antisense: RVBD_0998	650	361
329101	329288	+	antisense: RVBD_0272c	646	187
2026867	2026328	-	antisense: RVBD_1789 RVBD_1788 RVBD_1787	630	539
293557	294070	+	antisense: RVBD_0244c	619	513
1326846	1327312	+	antisense: RVBD_1185c	618	466
3847821	3847252	-	antisense: RVBD_3429	604	569
2857837	2857885	+	antisense: RVBD_2532c	584	48
2912114	2912312	+	antisense: RVBD_2585c	584	198
485099	484874	-	antisense: RVBD_0404	580	225
1754111	1754072	-	antisense: RVBD_1550	579	39
123234	123057	-	antisense: RVBD_0104	558	177
2560697	2560567	-	antisense: RVBD_2287	554	130
3894933	3894692	-	antisense: RVBD_3478	548	241
2145900	2146218	+	antisense: RVBD_1899c	547	318
289508	289258	-	antisense: RVBD_0240 RVBD_0239	546	250
298838	299202	+	antisense: RVBD_0247c RVBD_0248c	542	364
2744374	2744948	+	antisense: RVBD_2444c	535	574
4213520	4213578	+	antisense: RVBD_3767c	534	58
4285980	4286150	+	antisense: RVBD_3820c	524	170
241965	241911	-	antisense: RVBD_0203	520	54
2031075	2030859	-	antisense: RVBD_1794 RVBD_1793	518	216
3274554	3273968	-	antisense: RVBD_2938 RVBD_2937	511	586
1274818	1274376	-	antisense: RVBD_1146	508	442
3877610	3877769	+	antisense: RVBD_3456c RVBD_3457c	508	159
45649	45335	-	antisense: RVBD_0041	507	314
1745884	1745694	-	antisense: RVBD_1543	507	190
3267185	3267101	-	antisense: RVBD_2934	505	84
3537401	3537128	-	antisense: RVBD_3168 RVBD_3169	501	273
235588	235676	+	antisense: RVBD_0198c	498	88
2435443	2435128	-	antisense: RVBD_2173	487	315
1276791	1276983	+	antisense: RVBD_1148c	486	192
528217	528610	+	antisense: RVBD_0439c	484	393
4120404	4120065	-	antisense: RVBD_3680	484	339
1306787	1307316	+	antisense: RVBD_1175c	483	529
921837	921780	-	antisense: RVBD_0829	482	57
987989	987623	-	antisense: RVBD_0888	482	366
3505352	3504492	-	antisense: RVBD_3138	482	860
690774	690730	-	antisense: RVBD_0592	477	44
1040507	1041112	+	antisense: RVBD_0932c	477	605
4107768	4107701	-	antisense: RVBD_3666B	464	67
4274577	4273727	-	antisense: RVBD_3810	461	850
1413320	1412484	-	antisense: RVBD_1265 RVBD_1264	454	836
3187410	3187349	-	antisense: RVBD_2875	453	61
364369	364297	-	antisense: RVBD_0301	451	72
1202960	1202868	-	antisense: RVBD_1077	450	92
7216	7143	-	antisense: RVBD_0005	445	73
2617676	2617548	-	antisense: RVBD_2339	444	128
3957824	3957584	-	antisense: RVBD_3521	438	240
2059010	2058881	-	antisense: RVBD_1816	434	129
872108	871909	-	antisense: RVBD_0778	431	199
4188338	4187935	-	antisense: RVBD_3737	430	403
3096043	3095971	-	antisense: RVBD_2787	429	72
1359160	1360110	+	antisense: RVBD_1215c RVBD_1216c	427	950
3873161	3872742	-	antisense: RVBD_3451	425	419
2760152	2759552	-	antisense: RVBD_2458	422	600
4010028	4010203	+	antisense: RVBD_3568c	422	175
1321328	1321062	-	antisense: RVBD_1182	420	266
1669408	1669366	-	antisense: RVBD_1479	420	42
2929721	2929598	-	antisense: RVBD_2601	419	123
3698626	3698452	-	antisense: RVBD_3311	418	174
3184364	3184322	-	antisense: RVBD_2873	417	42
4340945	4340819	-	antisense: RVBD_3864	417	126
3411742	3411818	+	antisense: RVBD_3050c	415	76
2114412	2114365	-	antisense: RVBD_1866	414	47
4023044	4023097	+	antisense: RVBD_3580c	413	53
1933944	1934885	+	antisense: RVBD_1706A	412	941
4295947	4296039	+	antisense: RVBD_3825c	412	92
342022	341554	-	antisense: RVBD_0281	411	468
891003	890751	-	antisense: RVBD_0797	411	252
2024581	2024651	+	antisense: RVBD_1785c	411	70
3209754	3209940	+	antisense: RVBD_2900c	410	186
874167	874031	-	antisense: RVBD_0780	405	136
2288877	2289240	+	antisense: RVBD_2043c	404	363
3533907	3534016	+	antisense: RVBD_3165c	402	109
2097129	2096895	-	antisense: RVBD_1847	401	234
1863943	1864313	+	antisense: RVBD_1651c	400	370
3987560	3987215	-	antisense: RVBD_3547	397	345
549111	549203	+	antisense: RVBD_0457c	395	92
2907732	2907674	-	antisense: RVBD_2582	392	58
967708	967823	+	antisense: RVBD_0870c	390	115
3791009	3790722	-	antisense: RVBD_3376	390	287
4218830	4218889	+	antisense: RVBD_3773c	390	59
4118662	4118873	+	antisense: RVBD_3678A RVBD_3678c	388	211
4314922	4316172	+	antisense: RVBD_3843c RVBD_3842c	386	1250
2242273	2242218	-	antisense: RVBD_1997	385	55
882390	881953	-	antisense: RVBD_0787	383	437
4274920	4274669	-	antisense: RVBD_3810	383	251
420928	420730	-	antisense: RVBD_0350	382	198
1983566	1983685	+	antisense: RVBD_1753c	382	119
337224	337626	+	antisense: RVBD_0279c	381	402
3285367	3285316	-	antisense: RVBD_2942	379	51
8327	8079	-	antisense: RVBD_0006	376	248
1071325	1071219	-	antisense: RVBD_0959 RVBD_0958	371	106
1434972	1435370	+	antisense: RVBD_1282c RVBD_1281c	371	398
1859766	1859710	-	antisense: RVBD_1649 RVBD_1650	371	56
3410264	3410331	+	antisense: RVBD_3049c	371	67
197083	196818	-	antisense: RVBD_0167	368	265
1837500	1837104	-	antisense: RVBD_1633	368	396
1392020	1392122	+	antisense: RVBD_1248c	366	102
1028229	1028182	-	antisense: RVBD_0922	365	47
1588389	1588572	+	antisense: RVBD_1411c	362	183
2869216	2869083	-	antisense: RVBD_2548	360	133
1742175	1742217	+	antisense: RVBD_1538c	359	42
2732595	2732676	+	antisense: RVBD_2435c	358	81
1851935	1852240	+	antisense: RVBD_1640c	356	305
3492892	3492752	-	antisense: RVBD_3127	356	140
4083420	4082902	-	antisense: RVBD_3645	356	518
3423236	3423369	+	antisense: RVBD_3061c	352	133
1305673	1304271	-	antisense: RVBD_1173	350	1402
1833599	1833393	-	antisense: RVBD_1630	346	206
2980919	2981486	+	antisense: RVBD_2660c RVBD_2661c	344	567
3009095	3009142	+	antisense: RVBD_2690c	342	47
3044389	3044430	+	antisense: RVBD_2732c	342	41
3526128	3525985	-	antisense: RVBD_3158	342	143
918270	918325	+	antisense: RVBD_0824c	340	55
2498425	2497508	-	antisense: RVBD_2225	339	917
2532291	2531908	-	antisense: RVBD_2259	337	383
31968	31736	-	antisense: RVBD_0028	336	232
2116470	2116329	-	antisense: RVBD_1867	336	141
822617	822545	-	antisense: RVBD_0729	334	72
2137099	2136898	-	antisense: RVBD_1887	334	201
3512799	3512646	-	antisense: RVBD_3147	334	153
3581622	3581416	-	antisense: RVBD_3204	333	206
862872	862801	-	antisense: RVBD_0769	330	71
2808767	2808614	-	antisense: RVBD_2494	326	153
2981690	2981620	-	antisense: RVBD_2662	324	70
3452993	3452948	-	antisense: RVBD_3087	322	45
4113100	4113162	+	antisense: RVBD_3671c	322	62
2652446	2653046	+	antisense: RVBD_2373c RVBD_2372c	321	600
2741315	2741263	-	antisense: RVBD_2443	320	52
2510358	2509962	-	antisense: RVBD_2237	319	396
3210753	3211071	+	antisense: RVBD_2900c	319	318
1387776	1387642	-	antisense: RVBD_1244	318	134
244483	244344	-	antisense: RVBD_0205	316	139
4009393	4009441	+	antisense: RVBD_3567c	315	48
4276611	4276531	-	antisense: RVBD_3811	315	80
3170682	3170833	+	antisense: RVBD_2859c RVBD_2858c	314	151
4254557	4254209	-	antisense: RVBD_3798	314	348
2047542	2048078	+	antisense: RVBD_1805c	312	536
3014672	3014325	-	antisense: RVBD_2698	312	347
2982279	2981873	-	antisense: RVBD_2664 RVBD_2663	310	406
4041390	4041484	+	antisense: RVBD_3597c	310	94
732785	732680	-	antisense: RVBD_0636	309	105
4053696	4053204	-	antisense: RVBD_3611	309	492
1343090	1342612	-	antisense: RVBD_1200	307	478
3800273	3800226	-	antisense: RVBD_3386	307	47
224568	225145	+	antisense: RVBD_0193c	306	577
2886581	2886299	-	antisense: RVBD_2566 RVBD_2565	304	282
3154605	3155026	+	antisense: RVBD_2847c RVBD_2846c	304	421
29392	29233	-	antisense: RVBD_0025	303	159
2648856	2648983	+	antisense: RVBD_2367c RVBD_2368c	303	127
4100689	4102110	+	antisense: RVBD_3662c	301	1421
3164507	3164455	-	antisense: RVBD_2854	300	52
2106713	2106462	-	antisense: RVBD_1859 RVBD_1858	297	251
33795	33680	-	antisense: RVBD_0031	296	115
1602366	1602685	+	antisense: RVBD_1427c	295	319
636070	636114	+	antisense: RVBD_0544c	294	44
1750102	1750061	-	antisense: RVBD_1547	293	41
267740	267817	+	antisense: RVBD_0223c	291	77
2087181	2088241	+	antisense: RVBD_1840c RVBD_1839c RVBD_1838c	290	1060
3287428	3287027	-	antisense: RVBD_2942	290	401
1390924	1391084	+	antisense: RVBD_1248c	289	160
3584307	3584454	+	antisense: RVBD_3207c	289	147
729240	729421	+	antisense: RVBD_0633c RVBD_0632c	287	181
1096220	1096387	+	antisense: RVBD_0980c	287	167
1792808	1792957	+	antisense: RVBD_1592c	287	149
2659601	2659791	+	antisense: RVBD_2379c	287	190
4251392	4251273	-	antisense: RVBD_3797	284	119
2285929	2286054	+	antisense: RVBD_2040c	283	125
1378765	1378708	-	antisense: RVBD_1235	282	57
3414364	3414443	+	antisense: RVBD_3052c	282	79
297825	297751	-	antisense: RVBD_0246	281	74
2625814	2626392	+	antisense: RVBD_2346c RVBD_2347c	281	578
2933732	2933924	+	antisense: RVBD_2606c	281	192
2374452	2373888	-	antisense: RVBD_2114	279	564
80400	80109	-	antisense: RVBD_0071	277	291
1206211	1206271	+	antisense: RVBD_1081c	277	60
4105817	4105979	+	antisense: RVBD_3666c	277	162
3131490	3131552	+	antisense: RVBD_2823c	276	62
1124289	1123987	-	antisense: RVBD_1006	275	302
2824745	2824702	-	antisense: RVBD_2509	275	43
3482845	3481898	-	antisense: RVBD_3115 RVBD_3116	275	947
3984558	3984663	+	antisense: RVBD_3545c	275	105
1349254	1348631	-	antisense: RVBD_1205	274	623
1371773	1371081	-	antisense: RVBD_1228	274	692
2264907	2264830	-	antisense: RVBD_2017	274	77
2582191	2582365	+	antisense: RVBD_2309c	273	174
3791387	3791546	+	antisense: RVBD_3377c	273	159
810882	810698	-	antisense: RVBD_0713	271	184
4314850	4314742	-	antisense: RVBD_3841	271	108
371125	371358	+	antisense: RVBD_0304c	270	233
1485302	1484924	-	antisense: RVBD_1322 RVBD_1321	270	378
1608041	1607695	-	antisense: RVBD_1430	270	346
2108698	2108608	-	antisense: RVBD_1860	270	90
152916	152819	-	antisense: RVBD_0126	268	97
864395	864301	-	antisense: RVBD_0771	268	94
1198160	1197695	-	antisense: RVBD_1073	268	465
2468784	2468071	-	antisense: RVBD_2203	268	713
4144596	4144693	+	antisense: RVBD_3701c	266	97
2467020	2466726	-	antisense: RVBD_2201	265	294
803701	803579	-	antisense: RVBD_0706 RVBD_0705	264	122
2227156	2226932	-	antisense: RVBD_1983	263	224
1540189	1540333	+	antisense: RVBD_1367c	261	144
4277349	4277162	-	antisense: RVBD_3812	261	187
4388476	4388671	+	antisense: RVBD_3903c	261	195
1956772	1956878	+	antisense: RVBD_1730c	260	106
1586115	1585843	-	antisense: RVBD_1409	259	272
3786630	3786401	-	antisense: RVBD_3371 RVBD_3372	259	229
553523	553408	-	antisense: RVBD_0462	258	115
806284	805997	-	antisense: RVBD_0710	258	287
2220818	2220615	-	antisense: RVBD_1977	258	203
519411	519290	-	antisense: RVBD_0431	257	121
2103281	2103362	+	antisense: RVBD_1855c	257	81
2989228	2989167	-	antisense: RVBD_2672	257	61
2327877	2327938	+	antisense: RVBD_2070c	256	61
4226058	4225873	-	antisense: RVBD_3779	256	185
1580708	1580669	-	antisense: RVBD_1404	255	39
3511921	3511621	-	antisense: RVBD_3145	255	300
2017184	2017698	+	antisense: RVBD_1781c	254	514
3349041	3349082	+	antisense: RVBD_2992c	254	41
2708216	2708269	+	antisense: RVBD_2410c	252	53
310251	310072	-	antisense: RVBD_0257	251	179
2557734	2557680	-	antisense: RVBD_2285	251	54
3177267	3177440	+	antisense: RVBD_2864c	251	173
1176118	1176932	+	antisense: RVBD_1053c	250	814
2496027	2496200	+	antisense: RVBD_2224c	250	173
3687684	3688278	+	antisense: RVBD_3302c	250	594
2697922	2697765	-	antisense: RVBD_2401	249	157
2057767	2057700	-	antisense: RVBD_1815	246	67
3744862	3745285	+	antisense: RVBD_3347c	245	423
200279	200001	-	antisense: RVBD_0170	244	278
2438909	2438862	-	antisense: RVBD_2176	244	47
3521817	3521771	-	antisense: RVBD_3154	244	46
3613982	3614105	+	antisense: RVBD_3238c	243	123
4291493	4291617	+	antisense: RVBD_3823c	243	124
476681	476536	-	antisense: RVBD_0397A	241	145
3128300	3128357	+	antisense: RVBD_2821c	241	57
4079604	4079692	+	antisense: RVBD_3640c	241	88
758703	758292	-	antisense: RVBD_0663 RVBD_0664	240	411
1523843	1523970	+	antisense: RVBD_1355c	239	127
2545134	2545085	-	antisense: RVBD_2270	239	49
3305810	3305745	-	antisense: RVBD_2953	239	65
3712684	3712243	-	antisense: RVBD_3327	238	441
1389967	1390139	+	antisense: RVBD_1248c	237	172
494407	494366	-	antisense: RVBD_0409	235	41
855405	855626	+	antisense: RVBD_0761c	235	221
1067198	1066689	-	antisense: RVBD_0955	233	509
671160	671040	-	antisense: RVBD_0576	232	120
886898	886660	-	antisense: RVBD_0793	232	238
1468146	1468728	+	antisense: RVBD_1313c	232	582
1552601	1552653	+	antisense: RVBD_1378c	232	52
3002466	3002424	-	antisense: RVBD_2685	232	42
4342053	4341989	-	antisense: RVBD_3865	231	64
1910903	1910950	+	antisense: RVBD_1685c	230	47
3325712	3325842	+	antisense: RVBD_2970c	230	130
634582	634722	+	antisense: RVBD_0542c	229	140
1519887	1519985	+	antisense: RVBD_1353c	229	98
387492	387424	-	antisense: RVBD_0319	228	68
1171042	1169878	-	antisense: RVBD_1047	228	1164
1233029	1233303	+	antisense: RVBD_1106c	228	274
2907777	2907883	+	antisense: RVBD_2583c	228	106
2068894	2068797	-	antisense: RVBD_1821	227	97
2585029	2584504	-	antisense: RVBD_2312	227	525
3311434	3311736	+	antisense: RVBD_2958c	227	302
3371033	3371124	+	antisense: RVBD_3011c	227	91
3477095	3476959	-	antisense: RVBD_3108	227	136
1445497	1445252	-	antisense: RVBD_1290A	226	245
3237317	3237376	+	antisense: RVBD_2922c	226	59
4083756	4083717	-	antisense: RVBD_3645	226	39
600501	600323	-	antisense: RVBD_0508 RVBD_0509	225	178
728519	729074	+	antisense: RVBD_0632c	225	555
3433424	3433688	+	antisense: RVBD_3068c	225	264
3926949	3926832	-	antisense: RVBD_3507	225	117
4285863	4285923	+	antisense: RVBD_3820c	225	60
784723	784445	-	antisense: RVBD_0684	224	278
3449014	3448963	-	antisense: RVBD_3083	224	51
2268714	2268775	+	antisense: RVBD_2024c	223	61
2342359	2342271	-	antisense: RVBD_2084	222	88
751536	751417	-	antisense: RVBD_0654 RVBD_0655	221	119
2123937	2123720	-	antisense: RVBD_1874	221	217
2655571	2655141	-	antisense: RVBD_2375	221	430
4125983	4125531	-	antisense: RVBD_3684 RVBD_3683	221	452
816470	816404	-	antisense: RVBD_0724	220	66
4337013	4336260	-	antisense: RVBD_3860	220	753
396849	396769	-	antisense: RVBD_0331	219	80
4059123	4059073	-	antisense: RVBD_3618	219	50
3079744	3079836	+	antisense: RVBD_2770c	218	92
3148355	3148452	+	antisense: RVBD_2841c	218	97
4281513	4281744	+	antisense: RVBD_3816c	218	231
4284690	4284901	+	antisense: RVBD_3820c	218	211
434947	435026	+	antisense: RVBD_0356c	217	79
2376092	2376265	+	antisense: RVBD_2115c	217	173
2700544	2700409	-	antisense: RVBD_2402	217	135
3878849	3879121	+	antisense: RVBD_3458c	217	272
474604	474707	+	antisense: RVBD_0394c	216	103
891741	892015	+	antisense: RVBD_0798c	216	274
2101657	2101546	-	antisense: RVBD_1853	215	111
2228758	2228673	-	antisense: RVBD_1984A	213	85
3460732	3460656	-	antisense: RVBD_3091	213	76
990546	990629	+	antisense: RVBD_0890c	212	83
2485101	2484970	-	antisense: RVBD_2217	212	131
2637329	2635792	-	antisense: RVBD_2355 RVBD_2354	212	1537
266753	266834	+	antisense: RVBD_0223c	211	81
1707426	1707484	+	antisense: RVBD_1515c	211	58
2080739	2080998	+	antisense: RVBD_1835c	211	259
3202973	3202934	-	antisense: RVBD_2893	211	39
3525181	3525066	-	antisense: RVBD_3157	211	115
4389397	4389441	+	antisense: RVBD_3903c	211	44
147950	148013	+	antisense: RVBD_0121c	210	63
1729556	1729510	-	antisense: RVBD_1529	210	46
403685	403740	+	antisense: RVBD_0338c	209	55
1436460	1436522	+	antisense: RVBD_1283c	208	62
3670794	3671016	+	antisense: RVBD_3290c	208	222
2442887	2443040	+	antisense: RVBD_2180c	207	153
1341363	1341163	-	antisense: RVBD_1198	206	200
1827251	1827298	+	antisense: RVBD_1625c	205	47
3086366	3086417	+	antisense: RVBD_2779c	205	51
4119815	4119744	-	antisense: RVBD_3679	205	71
611120	610850	-	antisense: RVBD_0518	204	270
42003	41682	-	antisense: RVBD_0038	203	321
1746226	1746089	-	antisense: RVBD_1544 RVBD_1543	203	137
1749271	1749230	-	antisense: RVBD_1547	203	41
3064349	3064225	-	antisense: RVBD_2751	202	124
545368	544977	-	antisense: RVBD_0454	201	391
2140475	2140424	-	antisense: RVBD_1892	201	51
2576649	2576607	-	antisense: RVBD_2305	200	42
2649559	2649940	+	antisense: RVBD_2368c	200	381
51808	52806	+	antisense: RVBD_0048c	199	998
218386	217304	-	antisense: RVBD_0186	199	1082
308923	309315	+	antisense: RVBD_0256c	199	392
2610912	2610870	-	antisense: RVBD_2336	199	42
3245405	3245229	-	antisense: RVBD_2930	199	176
3480416	3480352	-	antisense: RVBD_3113	199	64
1326559	1326686	+	antisense: RVBD_1185c	198	127
1643689	1643734	+	antisense: RVBD_1458c	198	45
2340897	2340202	-	antisense: RVBD_2083 RVBD_2082	198	695
1597193	1597031	-	antisense: RVBD_1422	197	162
2247879	2247719	-	antisense: RVBD_2002	197	160
1682362	1682158	-	antisense: RVBD_1492	196	204
1132205	1131988	-	antisense: RVBD_1013	195	217
559763	559677	-	antisense: RVBD_0468	194	86
601333	601076	-	antisense: RVBD_0509	194	257
794023	793959	-	antisense: RVBD_0694	194	64
3573022	3573100	+	antisense: RVBD_3200c	194	78
805646	805327	-	antisense: RVBD_0708 RVBD_0709	193	319
3968328	3968563	+	antisense: RVBD_3531c	193	235
2762540	2762243	-	antisense: RVBD_2459	192	297
3892534	3891163	-	antisense: RVBD_3475 RVBD_3474	192	1371
178182	178228	+	antisense: RVBD_0151c	191	46
1050963	1051032	+	antisense: RVBD_0940c	191	69
1780661	1790254	+	antisense: RVBD_1579c RVBD_1578c RVBD_1577c RVBD_1588c RVBD_1576c RVBD_1587c RVBD_1586c RVBD_1585c RVBD_1584c RVBD_1583c RVBD_1582c RVBD_1581c RVBD_1580c	190	9593
3316258	3316076	-	antisense: RVBD_2963	190	182
2445496	2445606	+	antisense: RVBD_2183c	189	110
2966011	2965956	-	antisense: RVBD_2641	189	55
3932548	3932268	-	antisense: RVBD_3508	189	280
913528	913351	-	antisense: RVBD_0820	188	177
931086	931047	-	antisense: RVBD_0835	188	39
2078737	2077427	-	antisense: RVBD_1832	188	1310
3301796	3302079	+	antisense: RVBD_2950c	188	283
3519303	3519185	-	antisense: RVBD_3152	188	118
4306363	4306187	-	antisense: RVBD_3831	188	176
288524	288433	-	antisense: RVBD_0238	187	91
616268	616132	-	antisense: RVBD_0524 RVBD_0525	187	136
875543	875333	-	antisense: RVBD_0782	187	210
1616722	1617117	+	antisense: RVBD_1439c	187	395
1780649	1780459	-	antisense: RVBD_1574	187	190
4134146	4134004	-	antisense: RVBD_3692	186	142
195559	195498	-	antisense: RVBD_0166	185	61
592678	592606	-	antisense: RVBD_0501	185	72
1696846	1697034	+	antisense: RVBD_1507c	185	188
2796539	2796584	+	antisense: RVBD_2487c	185	45
1860712	1860596	-	antisense: RVBD_1650	184	116
3145012	3145478	+	antisense: RVBD_2839c RVBD_2838c	183	466
1005437	1005602	+	antisense: RVBD_0902c	182	165
1388319	1388608	+	antisense: RVBD_1245c	182	289
2172331	2172277	-	antisense: RVBD_1920	182	54
2254185	2253823	-	antisense: RVBD_2006	182	362
3552615	3551432	-	antisense: RVBD_3184 RVBD_3185	182	1183
3803021	3802705	-	antisense: RVBD_3388	182	316
357606	357678	+	antisense: RVBD_0293c	181	72
1581150	1580938	-	antisense: RVBD_1404	181	212
2727272	2727013	-	antisense: RVBD_2429	181	259
4140308	4140463	+	antisense: RVBD_3697c RVBD_3697A	181	155
2046929	2047397	+	antisense: RVBD_1804c	180	468
907340	907094	-	antisense: RVBD_0812	179	246
2144446	2144720	+	antisense: RVBD_1896c RVBD_1897c	179	274
3841849	3842418	+	antisense: RVBD_3424c	179	569
614346	614400	+	antisense: RVBD_0523c	178	54
842316	842259	-	antisense: RVBD_0750	178	57
1136877	1137151	+	antisense: RVBD_1018c	178	274
4278158	4278012	-	antisense: RVBD_3812	177	146
322871	323860	+	antisense: RVBD_0269c RVBD_0268c	176	989
988285	988186	-	antisense: RVBD_0888	176	99
2991138	2991194	+	antisense: RVBD_2675c	176	56
1440124	1439740	-	antisense: RVBD_1286	175	384
1970905	1971382	+	antisense: RVBD_1744c	175	477
2033836	2033749	-	antisense: RVBD_1796	175	87
2187629	2187586	-	antisense: RVBD_1936	175	43
3136200	3136263	+	antisense: RVBD_2828c	175	63
3707735	3707841	+	antisense: RVBD_3320c	175	106
3467388	3467405	+	antisense: RVBD_3098c	174	17
3697447	3697288	-	antisense: RVBD_3310	173	159
4310993	4311417	+	antisense: RVBD_3837c	173	424
1497162	1497224	+	antisense: RVBD_1329c	172	62
1596960	1596651	-	antisense: RVBD_1422 RVBD_1421	172	309
2727350	2728608	+	antisense: RVBD_2431c RVBD_2430c RVBD_2432c	172	1258
2957651	2957514	-	antisense: RVBD_2631	172	137
244488	245102	+	antisense: RVBD_0206c	171	614
1356189	1356090	-	antisense: RVBD_1213	171	99
1521628	1521717	+	antisense: RVBD_1354c	171	89
2012646	2012848	+	antisense: RVBD_1779c	171	202
2438384	2438178	-	antisense: RVBD_2176	171	206
3690670	3691311	+	antisense: RVBD_3303c	171	641
3956449	3956873	+	antisense: RVBD_3520c	171	424
424020	424648	+	antisense: RVBD_0354c	170	628
592282	592049	-	antisense: RVBD_0501	170	233
932202	932421	+	antisense: RVBD_0836c	170	219
1681863	1681905	+	antisense: RVBD_1491c	170	42
3585687	3585765	+	antisense: RVBD_3208A	170	78
3640786	3640146	-	antisense: RVBD_3261	170	640
680496	680382	-	antisense: RVBD_0584	169	114
1909241	1909070	-	antisense: RVBD_1683	169	171
3957276	3957416	+	antisense: RVBD_3520c	169	140
1989060	1989014	-	antisense: RVBD_1758	168	46
2635591	2635637	+	antisense: RVBD_2353c	168	46
3414967	3415334	+	antisense: RVBD_3053c	168	367
86839	86758	-	antisense: RVBD_0078	167	81
1753948	1753784	-	antisense: RVBD_1550	167	164
3554058	3552915	-	antisense: RVBD_3186 RVBD_3187	167	1143
3957502	3957679	+	antisense: RVBD_3520c	167	177
301360	301576	+	antisense: RVBD_0249c	166	216
456252	456728	+	antisense: RVBD_0380c	166	476
1541954	1543122	+	antisense: RVBD_1370c RVBD_1369c	166	1168
1547123	1547411	+	antisense: RVBD_1374c	166	288
2128217	2127876	-	antisense: RVBD_1878 RVBD_1877	166	341
3995801	3995923	+	antisense: RVBD_3555c	166	122
4036909	4036844	-	antisense: RVBD_3594	166	65
4356556	4356342	-	antisense: RVBD_3877	166	214
1906544	1906484	-	antisense: RVBD_1682	165	60
3251026	3250867	-	antisense: RVBD_2931	165	159
3359406	3359810	+	antisense: RVBD_3001c	165	404
3827139	3829437	+	antisense: RVBD_3410c RVBD_3409c	165	2298
3978612	3978325	-	antisense: RVBD_3539	165	287
112943	112731	-	antisense: RVBD_0101	164	212
785753	785682	-	antisense: RVBD_0685	164	71
820272	820521	+	antisense: RVBD_0727c RVBD_0728c	164	249
833200	833068	-	antisense: RVBD_0742	164	132
2085813	2085888	+	antisense: RVBD_1837c	164	75
2337103	2336860	-	antisense: RVBD_2079	164	243
1979750	1979655	-	antisense: RVBD_1751	163	95
2932802	2932915	+	antisense: RVBD_2605c	163	113
3763863	3763905	+	antisense: RVBD_3350c	163	42
560830	560711	-	antisense: RVBD_0469	162	119
570897	570751	-	antisense: RVBD_0482	162	146
1840591	1840671	+	antisense: RVBD_1635c	162	80
444581	444628	+	antisense: RVBD_0366c	161	47
1890571	1890506	-	antisense: RVBD_1664	161	65
1997397	1996313	-	antisense: RVBD_1764 RVBD_1763	161	1084
2037027	2036953	-	antisense: RVBD_1798	161	74
2919338	2919287	-	antisense: RVBD_2590	161	51
1043882	1043742	-	antisense: RVBD_0935	160	140
4250465	4250142	-	antisense: RVBD_3796	160	323
186839	186770	-	antisense: RVBD_0158	159	69
1531925	1531729	-	antisense: RVBD_1360	159	196
2156844	2156930	+	antisense: RVBD_1910c	159	86
2255907	2255239	-	antisense: RVBD_2006	159	668
2866837	2866286	-	antisense: RVBD_2543 RVBD_2542	159	551
3120475	3121683	+	antisense: RVBD_2815c RVBD_2814c	159	1208
554203	554027	-	antisense: RVBD_0463	158	176
653436	653397	-	antisense: RVBD_0562	158	39
890484	889229	-	antisense: RVBD_0797 RVBD_0795 RVBD_0796	158	1255
1716407	1716459	+	antisense: RVBD_1522c	158	52
1793618	1793953	+	antisense: RVBD_1592c	158	335
1986562	1989048	+	antisense: RVBD_1756c RVBD_1757c RVBD_1754c RVBD_1755c	158	2486
2368432	2368036	-	antisense: RVBD_2108	158	396
2575828	2575365	-	antisense: RVBD_2305	158	463
3446489	3446448	-	antisense: RVBD_3081	158	41
4179732	4179440	-	antisense: RVBD_3729	158	292
4341863	4341530	-	antisense: RVBD_3864 RVBD_3865	158	333
1733650	1733557	-	antisense: RVBD_1533	157	93
3956941	3957113	+	antisense: RVBD_3520c	157	172
889159	888922	-	antisense: RVBD_0795	156	237
1680459	1680216	-	antisense: RVBD_1490	156	243
2551459	2550229	-	antisense: RVBD_2279 RVBD_2278	156	1230
3544330	3543785	-	antisense: RVBD_3175	156	545
4183837	4183760	-	antisense: RVBD_3732	156	77
836252	836198	-	antisense: RVBD_0746	155	54
1826382	1826694	+	antisense: RVBD_1624c RVBD_1625c	155	312
2055240	2055596	+	antisense: RVBD_1812c	155	356
284119	284364	+	antisense: RVBD_0236c	154	245
1101010	1101483	+	antisense: RVBD_0985c	154	473
832361	832284	-	antisense: RVBD_0740	153	77
1638851	1638725	-	antisense: RVBD_1453	153	126
2179063	2179669	+	antisense: RVBD_1926c	153	606
2600988	2600943	-	antisense: RVBD_2328	153	45
5287	5150	-	antisense: RVBD_0005	152	137
540229	540459	+	antisense: RVBD_0450c	152	230
209571	209163	-	antisense: RVBD_0178	151	408
1561631	1561309	-	antisense: RVBD_1386	151	322
2566678	2566460	-	antisense: RVBD_2294	151	218
4122991	4122757	-	antisense: RVBD_3682	151	234
4139598	4139983	+	antisense: RVBD_3697c RVBD_3696c	151	385
1178232	1178074	-	antisense: RVBD_1056	150	158
2105508	2105465	-	antisense: RVBD_1857	150	43
3221775	3221957	+	antisense: RVBD_2914c	150	182
4021622	4021672	+	antisense: RVBD_3579c	150	50
4070184	4070040	-	antisense: RVBD_3630	150	144
4286245	4286178	-	antisense: RVBD_3821	150	67
467691	467777	+	antisense: RVBD_0387c	149	86
1419620	1420641	+	antisense: RVBD_1271c RVBD_1272c RVBD_1270c	149	1021
2993867	2993953	+	antisense: RVBD_2677c	149	86
3999129	3999087	-	antisense: RVBD_3558	149	42
4302204	4302409	+	antisense: RVBD_3827c	149	205
104615	104659	+	antisense: RVBD_0094c	148	44
1169221	1169427	+	antisense: RVBD_1046c	148	206
1763670	1763410	-	antisense: RVBD_1559	148	260
2110597	2110443	-	antisense: RVBD_1862	148	154
2689992	2689907	-	antisense: RVBD_2394	148	85
3019489	3019242	-	antisense: RVBD_2704 RVBD_2703	148	247
3396468	3396212	-	antisense: RVBD_3035	148	256
3884188	3884144	-	antisense: RVBD_3467	148	44
246933	248024	+	antisense: RVBD_0207c RVBD_0206c	147	1091
1253517	1253593	+	antisense: RVBD_1129c	147	76
1265854	1265982	+	antisense: RVBD_1138c	147	128
2055963	2056329	+	antisense: RVBD_1813c	147	366
2249842	2249884	+	antisense: RVBD_2004c	147	42
3798409	3798539	+	antisense: RVBD_3383c	147	130
3957182	3957223	+	antisense: RVBD_3520c	147	41
4030034	4030082	+	antisense: RVBD_3588c	147	48
4121218	4121109	-	antisense: RVBD_3680	147	109
1548774	1548445	-	antisense: RVBD_1375	146	329
1659024	1658890	-	antisense: RVBD_1470 RVBD_1469	146	134
1849839	1850208	+	antisense: RVBD_1640c	146	369
2949623	2949553	-	antisense: RVBD_2623	146	70
3417142	3416941	-	antisense: RVBD_3056	146	201
1938035	1937884	-	antisense: RVBD_1709	145	151
1975329	1975267	-	antisense: RVBD_1747	145	62
2977814	2978392	+	antisense: RVBD_2655c	145	578
3180077	3180317	+	antisense: RVBD_2868c	145	240
4173322	4173239	-	antisense: RVBD_3727	145	83
2517749	2517582	-	antisense: RVBD_2243	144	167
2607021	2607196	+	antisense: RVBD_2333c	144	175
3671861	3672324	+	antisense: RVBD_3291c	144	463
3751114	3751159	+	antisense: RVBD_3347c	144	45
495012	495119	+	antisense: RVBD_0410c	143	107
1093678	1093770	+	antisense: RVBD_0978c	143	92
1095102	1095891	+	antisense: RVBD_0980c	143	789
1376001	1376127	+	antisense: RVBD_1232c	143	126
1925529	1925464	-	antisense: RVBD_1699	143	65
149091	148982	-	antisense: RVBD_0123	142	109
1006736	1007131	+	antisense: RVBD_0904c	142	395
2060591	2060516	-	antisense: RVBD_1817	142	75
3026388	3026064	-	antisense: RVBD_2713	142	324
3680365	3680252	-	antisense: RVBD_3296	142	113
3795244	3796620	+	antisense: RVBD_3380c RVBD_3381c	142	1376
4201505	4202107	+	antisense: RVBD_3756c RVBD_3755c	142	602
559428	559128	-	antisense: RVBD_0468	141	300
593787	593739	-	antisense: RVBD_0502	141	48
1302973	1302801	-	antisense: RVBD_1173	141	172
2104797	2104991	+	antisense: RVBD_1856c	141	194
2139175	2139236	+	antisense: RVBD_1890c	141	61
3114121	3114079	-	antisense: RVBD_2807	141	42
304395	304349	-	antisense: RVBD_0252	140	46
431996	432074	+	antisense: RVBD_0355c	140	78
643019	642955	-	antisense: RVBD_0552	140	64
1132527	1132324	-	antisense: RVBD_1013	140	203
2190261	2190021	-	antisense: RVBD_1937	140	240
2223564	2223946	+	antisense: RVBD_1980c	140	382
2508498	2509011	+	antisense: RVBD_2236c	140	513
3851774	3851848	+	antisense: RVBD_3432c	140	74
4116530	4116344	-	antisense: RVBD_3675	140	186
4272603	4273020	+	antisense: RVBD_3809c	140	417
1097930	1097333	-	antisense: RVBD_0982 RVBD_0981	139	597
1400502	1400002	-	antisense: RVBD_1253	139	500
2732272	2732393	+	antisense: RVBD_2435c	139	121
2741078	2740850	-	antisense: RVBD_2443	139	228
3571356	3571209	-	antisense: RVBD_3198A	139	147
434379	434529	+	antisense: RVBD_0355c	138	150
2039880	2039710	-	antisense: RVBD_1800	138	170
2149833	2149879	+	antisense: RVBD_1902c	138	46
160274	160478	+	antisense: RVBD_0132c	137	204
203808	203753	-	antisense: RVBD_0172	137	55
298115	298008	-	antisense: RVBD_0246	137	107
1925309	1925165	-	antisense: RVBD_1699	137	144
2367057	2365627	-	antisense: RVBD_2106 RVBD_2105	137	1430
2983863	2983531	-	antisense: RVBD_2666	137	332
3326189	3325981	-	antisense: RVBD_2970A RVBD_2971	137	208
3569157	3569258	+	antisense: RVBD_3198c	137	101
552311	551465	-	antisense: RVBD_0460 RVBD_0459 RVBD_0461	136	846
1545868	1545794	-	antisense: RVBD_1372	136	74
2197660	2197749	+	antisense: RVBD_1946c	136	89
3178451	3177960	-	antisense: RVBD_2866	136	491
3310723	3310176	-	antisense: RVBD_2957	136	547
3562874	3563155	+	antisense: RVBD_3193c	136	281
4048759	4049142	+	antisense: RVBD_3606c RVBD_3607c	136	383
4063495	4063634	+	antisense: RVBD_3624c	136	139
4362125	4362465	+	antisense: RVBD_3882c	136	340
661742	661635	-	antisense: RVBD_0570	135	107
981223	981270	+	antisense: RVBD_0883c	135	47
1021352	1021391	+	antisense: RVBD_0916c	135	39
1834744	1834656	-	antisense: RVBD_1630	135	88
3055680	3056199	+	antisense: RVBD_2742c	135	519
3450811	3450765	-	antisense: RVBD_3084	135	46
3712013	3710474	-	antisense: RVBD_3325 RVBD_3326 RVBD_3327	135	1539
3755121	3755277	+	antisense: RVBD_3349c	135	156
3805619	3805205	-	antisense: RVBD_3390	135	414
1126776	1126907	+	antisense: RVBD_1007c	134	131
2602107	2602158	+	antisense: RVBD_2329c	134	51
3132158	3132261	+	antisense: RVBD_2824c	134	103
3186527	3186289	-	antisense: RVBD_2874	134	238
3595999	3598382	+	antisense: RVBD_3222c RVBD_3221A RVBD_3220c RVBD_3221c	134	2383
3897733	3897416	-	antisense: RVBD_3479	134	317
4233402	4233475	+	antisense: RVBD_3786c	134	73
1092737	1092644	-	antisense: RVBD_0977	133	93
1931702	1931824	+	antisense: RVBD_1705c	133	122
2000154	2000081	-	antisense: RVBD_1767	133	73
3334128	3334201	+	antisense: RVBD_2978c	133	73
3632058	3632147	+	antisense: RVBD_3253c	133	89
3723248	3723302	+	antisense: RVBD_3336c	133	54
3799314	3799429	+	antisense: RVBD_3384c	133	115
285209	285697	+	antisense: RVBD_0236c	132	488
2019311	2019182	-	antisense: RVBD_1783 RVBD_1782	132	129
2338072	2337418	-	antisense: RVBD_2080	132	654
4384105	4384494	+	antisense: RVBD_3898c RVBD_3899c	132	389
2401	1684	-	antisense: RVBD_0002	131	717
857524	857617	+	antisense: RVBD_0764c	131	93
919638	919566	-	antisense: RVBD_0826	131	72
1116534	1116453	-	antisense: RVBD_0999	131	81
1698217	1698591	+	antisense: RVBD_1508c	131	374
3777508	3777586	+	antisense: RVBD_3365c	131	78
4209710	4209444	-	antisense: RVBD_3763	131	266
1065826	1065718	-	antisense: RVBD_0954	130	108
2433628	2433580	-	antisense: RVBD_2171	130	48
2704018	2703562	-	antisense: RVBD_2405	130	456
2939679	2939870	+	antisense: RVBD_2611c	130	191
3300331	3300401	+	antisense: RVBD_2949c	130	70
4365824	4365923	+	antisense: RVBD_3884c	130	99
201681	201446	-	antisense: RVBD_0171	129	235
1367024	1366882	-	antisense: RVBD_1223	129	142
1824619	1824661	+	antisense: RVBD_1623c	129	42
1980068	1980021	-	antisense: RVBD_1751	129	47
82346	82205	-	antisense: RVBD_0073	128	141
293716	293437	-	antisense: RVBD_0243	128	279
767538	767188	-	antisense: RVBD_0668	128	350
3182228	3182346	+	antisense: RVBD_2870c	128	118
3968802	3968980	+	antisense: RVBD_3531c	128	178
3993356	3993295	-	antisense: RVBD_3554	128	61
177739	177975	+	antisense: RVBD_0151c	127	236
221243	221348	+	antisense: RVBD_0189c	127	105
549861	549811	-	antisense: RVBD_0458	127	50
1257980	1257818	-	antisense: RVBD_1132	127	162
1910679	1910638	-	antisense: RVBD_1684	127	41
2514343	2514286	-	antisense: RVBD_2241	127	57
3085922	3085963	+	antisense: RVBD_2778c	127	41
3260898	3260833	-	antisense: RVBD_2933	127	65
3426502	3426291	-	antisense: RVBD_3062	127	211
3605158	3605118	-	antisense: RVBD_3228	127	40
3847922	3848075	+	antisense: RVBD_3430c	127	153
3855848	3855887	+	antisense: RVBD_3436c	127	39
1160361	1160671	+	antisense: RVBD_1036c RVBD_1037c	126	310
2315373	2315311	-	antisense: RVBD_2059	126	62
2964905	2964712	-	antisense: RVBD_2638	126	193
3510084	3509978	-	antisense: RVBD_3143	126	106
3680922	3680424	-	antisense: RVBD_3296	126	498
3908256	3908005	-	antisense: RVBD_3488 RVBD_3489	126	251
4192958	4193558	+	antisense: RVBD_3741c RVBD_3742c	126	600
4207851	4207973	+	antisense: RVBD_3762c	126	122
819695	820040	+	antisense: RVBD_0727c	125	345
990993	991067	+	antisense: RVBD_0890c	125	74
1535978	1536055	+	antisense: RVBD_1364c	125	77
916242	916365	+	antisense: RVBD_0822c	124	123
1691983	1691736	-	antisense: RVBD_1501 RVBD_1500	124	247
3034764	3034653	-	antisense: RVBD_2722	124	111
3505842	3505758	-	antisense: RVBD_3139	124	84
3662574	3662434	-	antisense: RVBD_3280	124	140
59570	59444	-	antisense: RVBD_0056	123	126
933885	933934	+	antisense: RVBD_0837c	123	49
968302	968247	-	antisense: RVBD_0871	123	55
1852909	1852757	-	antisense: RVBD_1641	123	152
3074949	3074799	-	antisense: RVBD_2765	123	150
3186734	3186692	-	antisense: RVBD_2874	123	42
3211429	3211657	+	antisense: RVBD_2900c	123	228
3398461	3398509	+	antisense: RVBD_3038c	123	48
3599877	3599563	-	antisense: RVBD_3224	123	314
346017	345526	-	antisense: RVBD_0283 RVBD_0284	122	491
392856	392910	+	antisense: RVBD_0327c	122	54
588148	587503	-	antisense: RVBD_0497	122	645
1718098	1718053	-	antisense: RVBD_1523	122	45
2611938	2612002	+	antisense: RVBD_2337c	122	64
2641729	2641662	-	antisense: RVBD_2359	122	67
4358555	4358686	+	antisense: RVBD_3879c	122	131
47123	47256	+	antisense: RVBD_0042c	121	133
356821	356728	-	antisense: RVBD_0292	121	93
588646	588507	-	antisense: RVBD_0498	121	139
617007	616954	-	antisense: RVBD_0526	121	53
1414962	1415058	+	antisense: RVBD_1266c	121	96
1530353	1530312	-	antisense: RVBD_1359	121	41
1645027	1645358	+	antisense: RVBD_1459c	121	331
2057623	2057502	-	antisense: RVBD_1815	121	121
2913328	2914007	+	antisense: RVBD_2586c	121	679
3284403	3284181	-	antisense: RVBD_2941	121	222
3688405	3688624	+	antisense: RVBD_3302c	121	219
3858298	3857961	-	antisense: RVBD_3438	121	337
3938146	3938220	+	antisense: RVBD_3509c	121	74
4078128	4078312	+	antisense: RVBD_3639c	121	184
851197	851248	+	antisense: RVBD_0756c	120	51
952632	952505	-	antisense: RVBD_0855	120	127
1380625	1380567	-	antisense: RVBD_1237	120	58
1831844	1831684	-	antisense: RVBD_1629	120	160
1927403	1927446	+	antisense: RVBD_1702c	120	43
2563023	2562957	-	antisense: RVBD_2290	120	66
2710302	2710051	-	antisense: RVBD_2412	120	251
3621400	3621589	+	antisense: RVBD_3242c	120	189
3651908	3651861	-	antisense: RVBD_3270	120	47
4122499	4122323	-	antisense: RVBD_3682	120	176
904821	904049	-	antisense: RVBD_0809	119	772
1277726	1277783	+	antisense: RVBD_1148c	119	57
1965990	1966600	+	antisense: RVBD_1739c	119	610
3384610	3384695	+	antisense: RVBD_3025c	119	85
299960	300203	+	antisense: RVBD_0248c	118	243
1570659	1570810	+	antisense: RVBD_1394c	118	151
3367241	3366869	-	antisense: RVBD_3008	118	372
3811078	3811218	+	antisense: RVBD_3394c RVBD_3395c	118	140
46570	46248	-	antisense: RVBD_0041	117	322
157508	157561	+	antisense: RVBD_0129c	117	53
338230	338575	+	antisense: RVBD_0279c	117	345
593168	592940	-	antisense: RVBD_0502	117	228
841732	841653	-	antisense: RVBD_0749	117	79
1258419	1258250	-	antisense: RVBD_1132	117	169
1843876	1843826	-	antisense: RVBD_1638	117	50
40406	40461	+	antisense: RVBD_0037c	116	55
558557	558448	-	antisense: RVBD_0467	116	109
602027	601898	-	antisense: RVBD_0510	116	129
703125	703001	-	antisense: RVBD_0607	116	124
1660098	1659672	-	antisense: RVBD_1472 RVBD_1471	116	426
1985198	1985510	+	antisense: RVBD_1754c	116	312
3214029	3214178	+	antisense: RVBD_2904c	116	149
3637507	3637553	+	antisense: RVBD_3257c	116	46
418081	418038	-	antisense: RVBD_0347	115	43
650409	650213	-	antisense: RVBD_0558	115	196
985162	985122	-	antisense: RVBD_0886	115	40
1721462	1721538	+	antisense: RVBD_1526c	115	76
1921481	1921402	-	antisense: RVBD_1696	115	79
2742052	2741405	-	antisense: RVBD_2443	115	647
2808299	2808260	-	antisense: RVBD_2493	115	39
2884728	2884674	-	antisense: RVBD_2565	115	54
2897032	2897161	+	antisense: RVBD_2572c	115	129
3370499	3370732	+	antisense: RVBD_3011c	115	233
3718163	3718121	-	antisense: RVBD_3331	115	42
4131986	4131913	-	antisense: RVBD_3690	115	73
554313	554941	+	antisense: RVBD_0465c RVBD_0464c	114	628
1758470	1758425	-	antisense: RVBD_1552	114	45
2456986	2456946	-	antisense: RVBD_2193	114	40
49040	49084	+	antisense: RVBD_0045c	113	44
202930	202478	-	antisense: RVBD_0172	113	452
218343	218504	+	antisense: RVBD_0186Ac	113	161
734539	734485	-	antisense: RVBD_0639	113	54
1263763	1263878	+	antisense: RVBD_1135c	113	115
1387553	1387490	-	antisense: RVBD_1244	113	63
1994536	1994493	-	antisense: RVBD_1760	113	43
2057040	2056987	-	antisense: RVBD_1814	113	53
2295632	2295674	+	antisense: RVBD_2048c	113	42
2301722	2301764	+	antisense: RVBD_2048c	113	42
2474777	2474284	-	antisense: RVBD_2209	113	493
2630252	2630496	+	antisense: RVBD_2350c	113	244
2865214	2865082	-	antisense: RVBD_2542	113	132
2922981	2922576	-	antisense: RVBD_2591	113	405
3862409	3862450	+	antisense: RVBD_3443c	113	41
3874061	3874015	-	antisense: RVBD_3452	113	46
4154429	4154388	-	antisense: RVBD_3710	113	41
4173557	4173423	-	antisense: RVBD_3727	113	134
119210	119139	-	antisense: RVBD_0102	112	71
552727	552685	-	antisense: RVBD_0462	112	42
613446	613380	-	antisense: RVBD_0522	112	66
622123	621857	-	antisense: RVBD_0530	112	266
913141	912824	-	antisense: RVBD_0820	112	317
1980376	1980329	-	antisense: RVBD_1751	112	47
2234561	2234613	+	antisense: RVBD_1991c	112	52
2360519	2360463	-	antisense: RVBD_2101	112	56
2595885	2595955	+	antisense: RVBD_2323c	112	70
3019005	3018326	-	antisense: RVBD_2703	112	679
3554568	3554501	-	antisense: RVBD_3188	112	67
4142930	4143037	+	antisense: RVBD_3700c	112	107
4209322	4209222	-	antisense: RVBD_3763	112	100
156337	156216	-	antisense: RVBD_0128	111	121
750955	750799	-	antisense: RVBD_0654	111	156
779520	779599	+	antisense: RVBD_0679c	111	79
1232319	1232211	-	antisense: RVBD_1105	111	108
1436156	1436230	+	antisense: RVBD_1283c	111	74
1636002	1636185	+	antisense: RVBD_1452c	111	183
2081533	2081833	+	antisense: RVBD_1835c	111	300
2381424	2381354	-	antisense: RVBD_2123	111	70
2919610	2919534	-	antisense: RVBD_2590	111	76
3368467	3368727	+	antisense: RVBD_3009c	111	260
4206963	4207132	+	antisense: RVBD_3761c	111	169
164690	165320	+	antisense: RVBD_0137c	110	630
1161810	1162244	+	antisense: RVBD_1039c	110	434
2163695	2164054	+	antisense: RVBD_1917c	110	359
2472624	2472583	-	antisense: RVBD_2208	110	41
2851231	2851015	-	antisense: RVBD_2526	110	216
3267728	3267679	-	antisense: RVBD_2934	110	49
3605747	3605872	+	antisense: RVBD_3229c	110	125
4285385	4285809	+	antisense: RVBD_3820c	110	424
521904	521764	-	antisense: RVBD_0434	109	140
1121798	1122024	+	antisense: RVBD_1004c	109	226
3160815	3160867	+	antisense: RVBD_2852c	109	52
4189992	4190622	+	antisense: RVBD_3738c RVBD_3739c	109	630
268360	268406	+	antisense: RVBD_0224c	108	46
681052	681001	-	antisense: RVBD_0584	108	51
1134720	1134919	+	antisense: RVBD_1016c	108	199
1236762	1236670	-	antisense: RVBD_1110	108	92
1849249	1849714	+	antisense: RVBD_1640c	108	465
2570780	2570926	+	antisense: RVBD_2299c	108	146
3286302	3286138	-	antisense: RVBD_2942	108	164
3429973	3430102	+	antisense: RVBD_3064c	108	129
3589783	3589644	-	antisense: RVBD_3212	108	139
3803351	3803302	-	antisense: RVBD_3388	108	49
4374484	4374557	+	antisense: RVBD_3891c	108	73
4383282	4383400	+	antisense: RVBD_3897c	108	118
44165	44001	-	antisense: RVBD_0041	107	164
302035	302250	+	antisense: RVBD_0251c	107	215
412987	412943	-	antisense: RVBD_0343	107	44
558831	558766	-	antisense: RVBD_0467	107	65
678333	679231	+	antisense: RVBD_0583c	107	898
988624	988572	-	antisense: RVBD_0888	107	52
1019952	1020038	+	antisense: RVBD_0914c	107	86
1825846	1825890	+	antisense: RVBD_1623c	107	44
2923193	2923248	+	antisense: RVBD_2592c	107	55
3029367	3029286	-	antisense: RVBD_2716	107	81
3362896	3363090	+	antisense: RVBD_3003c	107	194
3494760	3493918	-	antisense: RVBD_3129	107	842
3600816	3600632	-	antisense: RVBD_3224B RVBD_3224A	107	184
3772433	3772377	-	antisense: RVBD_3359	107	56
4229265	4229136	-	antisense: RVBD_3782	107	129
110560	109747	-	antisense: RVBD_0100 RVBD_0101 RVBD_0099	106	813
328655	328697	+	antisense: RVBD_0272c	106	42
347509	347390	-	antisense: RVBD_0284	106	119
590990	590927	-	antisense: RVBD_0500	106	63
636261	636306	+	antisense: RVBD_0545c	106	45
731183	731044	-	antisense: RVBD_0634A	106	139
1080810	1080741	-	antisense: RVBD_0969	106	69
1291555	1291343	-	antisense: RVBD_1162	106	212
1832213	1832163	-	antisense: RVBD_1629	106	50
2031629	2031375	-	antisense: RVBD_1794	106	254
2161207	2161061	-	antisense: RVBD_1915	106	146
2674660	2674715	+	antisense: RVBD_2383c	106	55
2690917	2690864	-	antisense: RVBD_2395	106	53
3032509	3033041	+	antisense: RVBD_2721c	106	532
3158968	3159157	+	antisense: RVBD_2850c	106	189
4324450	4324163	-	antisense: RVBD_3850	106	287
263026	262983	-	antisense: RVBD_0220	105	43
363785	363719	-	antisense: RVBD_0299	105	66
1048440	1048384	-	antisense: RVBD_0938 RVBD_0939	105	56
1301099	1300812	-	antisense: RVBD_1170	105	287
1310388	1310344	-	antisense: RVBD_1178	105	44
1404647	1404749	+	antisense: RVBD_1257c	105	102
1709607	1709369	-	antisense: RVBD_1517	105	238
1720147	1720072	-	antisense: RVBD_1525	105	75
2050089	2049941	-	antisense: RVBD_1808	105	148
2449127	2448945	-	antisense: RVBD_2187	105	182
2458073	2458029	-	antisense: RVBD_2194	105	44
2466099	2466056	-	antisense: RVBD_2201	105	43
3411299	3411383	+	antisense: RVBD_3050c	105	84
4071687	4071639	-	antisense: RVBD_3632	105	48
4122241	4121951	-	antisense: RVBD_3682	105	290
96817	96743	-	antisense: RVBD_0087	104	74
137691	137518	-	antisense: RVBD_0113	104	173
730863	730912	+	antisense: RVBD_0634c	104	49
974014	974127	+	antisense: RVBD_0875c	104	113
1156427	1156453	+	antisense: RVBD_1032c	104	26
1408764	1408725	-	antisense: RVBD_1260	104	39
1431256	1431211	-	antisense: RVBD_1279	104	45
2247080	2246939	-	antisense: RVBD_2001	104	141
2348565	2348005	-	antisense: RVBD_2090	104	560
2503710	2503814	+	antisense: RVBD_2230c	104	104
2850141	2850350	+	antisense: RVBD_2525c	104	209
3059155	3059201	+	antisense: RVBD_2746c	104	46
3422324	3422538	+	antisense: RVBD_3060c	104	214
3716759	3716719	-	antisense: RVBD_3330	104	40
3899246	3899338	+	antisense: RVBD_3480c	104	92
4169296	4169030	-	antisense: RVBD_3723	104	266
4232275	4232210	-	antisense: RVBD_3785	104	65
87204	87020	-	antisense: RVBD_0078	103	184
345055	344796	-	antisense: RVBD_0283	103	259
1530765	1530655	-	antisense: RVBD_1359	103	110
1982431	1982602	+	antisense: RVBD_1753c	103	171
1983397	1983459	+	antisense: RVBD_1753c	103	62
2333039	2333114	+	antisense: RVBD_2076c	103	75
2486233	2486064	-	antisense: RVBD_2218	103	169
2489982	2490202	+	antisense: RVBD_2221c	103	220
3821899	3822258	+	antisense: RVBD_3402c	103	359
154970	154870	-	antisense: RVBD_0127	102	100
374331	374479	+	antisense: RVBD_0305c	102	148
608066	608132	+	antisense: RVBD_0516c	102	66
964142	964035	-	antisense: RVBD_0866	102	107
2145220	2145152	-	antisense: RVBD_1898	102	68
2337307	2337241	-	antisense: RVBD_2079	102	66
2337901	2338650	+	antisense: RVBD_2081c	102	749
2462282	2462500	+	antisense: RVBD_2198c	102	218
2473799	2473754	-	antisense: RVBD_2209	102	45
2638702	2638853	+	antisense: RVBD_2356c	102	151
2805923	2805985	+	antisense: RVBD_2490c	102	62
2861948	2862115	+	antisense: RVBD_2538c	102	167
3063209	3062762	-	antisense: RVBD_2749 RVBD_2750	102	447
3546533	3546449	-	antisense: RVBD_3178	102	84
420441	420386	-	antisense: RVBD_0350	101	55
732615	732329	-	antisense: RVBD_0636 RVBD_0635	101	286
1792339	1792154	-	antisense: RVBD_1591	101	185
2102873	2102919	+	antisense: RVBD_1854c	101	46
2148386	2148191	-	antisense: RVBD_1901	101	195
2204748	2204944	+	antisense: RVBD_1962c	101	196
2900184	2899705	-	antisense: RVBD_2575	101	479
3405530	3405470	-	antisense: RVBD_3044	101	60
3602388	3602471	+	antisense: RVBD_3225c	101	83
3614206	3614383	+	antisense: RVBD_3238c	101	177
4062225	4062269	+	antisense: RVBD_3622c	101	44
4163829	4163734	-	antisense: RVBD_3719	101	95
4195814	4195738	-	antisense: RVBD_3744	101	76
4358776	4358845	+	antisense: RVBD_3879c	101	69
219964	219555	-	antisense: RVBD_0188	100	409
230443	230397	-	antisense: RVBD_0194	100	46
296517	296204	-	antisense: RVBD_0245	100	313
474093	474077	-	antisense: RVBD_0393	100	16
825036	824978	-	antisense: RVBD_0732	100	58
1489071	1489112	+	antisense: RVBD_1325c	100	41
2333664	2333847	+	antisense: RVBD_2077c	100	183
3497761	3498534	+	antisense: RVBD_3132c	100	773
3805149	3804978	-	antisense: RVBD_3390	100	171
4369914	4370119	+	antisense: RVBD_3886c	100	205
602200	602123	-	antisense: RVBD_0510	99	77
628086	628003	-	antisense: RVBD_0536	99	83
1158498	1158602	+	antisense: RVBD_1033c	99	104
1522482	1522735	+	antisense: RVBD_1355c	99	253
1533288	1533409	+	antisense: RVBD_1361c	99	121
1580313	1580495	+	antisense: RVBD_1403c	99	182
1603927	1604069	+	antisense: RVBD_1428c RVBD_1427c	99	142
1612347	1612136	-	antisense: RVBD_1434 RVBD_1433	99	211
1671580	1670991	-	antisense: RVBD_1481 RVBD_1480	99	589
1707572	1707615	+	antisense: RVBD_1516c	99	43
2343642	2343576	-	antisense: RVBD_2086	99	66
2921747	2921656	-	antisense: RVBD_2591	99	91
4311624	4311671	+	antisense: RVBD_3837c	99	47
339931	339829	-	antisense: RVBD_0280	98	102
518344	518474	+	antisense: RVBD_0429c	98	130
663381	663577	+	antisense: RVBD_0571c	98	196
1402828	1403237	+	antisense: RVBD_1255c	98	409
1529164	1529106	-	antisense: RVBD_1358	98	58
1665258	1665336	+	antisense: RVBD_1475c	98	78
2004851	2004803	-	antisense: RVBD_1770	98	48
2034412	2034140	-	antisense: RVBD_1796	98	272
2442030	2442277	+	antisense: RVBD_2179c	98	247
2443454	2443320	-	antisense: RVBD_2181	98	134
2731970	2732091	+	antisense: RVBD_2435c	98	121
3447400	3447069	-	antisense: RVBD_3081	98	331
3632832	3633171	+	antisense: RVBD_3253c	98	339
3638094	3638218	+	antisense: RVBD_3257c	98	124
3727644	3727486	-	antisense: RVBD_3340	98	158
3740428	3740485	+	antisense: RVBD_3345c	98	57
3954450	3954508	+	antisense: RVBD_3518c	98	58
4264558	4264752	+	antisense: RVBD_3803c	98	194
340166	339990	-	antisense: RVBD_0280	97	176
378497	378448	-	antisense: RVBD_0309	97	49
1074058	1073875	-	antisense: RVBD_0960	97	183
2057163	2057110	-	antisense: RVBD_1814	97	53
3842662	3842541	-	antisense: RVBD_3425	97	121
3844329	3844395	+	antisense: RVBD_3427c	97	66
4171534	4170996	-	antisense: RVBD_3725	97	538
4400151	4399954	-	antisense: RVBD_3910	97	197
65008	64636	-	antisense: RVBD_0060	96	372
83540	83478	-	antisense: RVBD_0074	96	62
257216	257175	-	antisense: RVBD_0214	96	41
266246	266118	-	antisense: RVBD_0222	96	128
489582	489541	-	antisense: RVBD_0405	96	41
532915	533457	+	antisense: RVBD_0444c	96	542
677024	676862	-	antisense: RVBD_0579	96	162
937915	937582	-	antisense: RVBD_0841	96	333
997714	997488	-	antisense: RVBD_0894	96	226
1069670	1069594	-	antisense: RVBD_0957	96	76
1119794	1119859	+	antisense: RVBD_1002c	96	65
1271923	1271284	-	antisense: RVBD_1144	96	639
1402162	1402032	-	antisense: RVBD_1254	96	130
1422488	1422531	+	antisense: RVBD_1273c	96	43
1509777	1509644	-	antisense: RVBD_1345	96	133
1738223	1738151	-	antisense: RVBD_1536	96	72
1857381	1857269	-	antisense: RVBD_1647	96	112
2018298	2018258	-	antisense: RVBD_1782	96	40
2044756	2044622	-	antisense: RVBD_1802	96	134
2306532	2306631	+	antisense: RVBD_2048c	96	99
2608997	2608853	-	antisense: RVBD_2334	96	144
2674467	2674512	+	antisense: RVBD_2383c	96	45
3391357	3391285	-	antisense: RVBD_3031	96	72
3627183	3627287	+	antisense: RVBD_3246c	96	104
4376583	4376650	+	antisense: RVBD_3894c	96	67
631560	631119	-	antisense: RVBD_0538	95	441
1108237	1108327	+	antisense: RVBD_0991c	95	90
1290410	1290291	-	antisense: RVBD_1161	95	119
1828856	1828913	+	antisense: RVBD_1627c	95	57
1986360	1986422	+	antisense: RVBD_1754c	95	62
2015270	2015826	+	antisense: RVBD_1781c	95	556
2125558	2124611	-	antisense: RVBD_1876 RVBD_1875	95	947
2242505	2242462	-	antisense: RVBD_1997	95	43
2488357	2488136	-	antisense: RVBD_2220	95	221
3556933	3556889	-	antisense: RVBD_3190A	95	44
3605747	3605677	-	antisense: RVBD_3228	95	70
3652686	3653281	+	antisense: RVBD_3271c	95	595
1813273	1813126	-	antisense: RVBD_1614 RVBD_1613	94	147
1993448	1993014	-	antisense: RVBD_1760	94	434
2151197	2151155	-	antisense: RVBD_1904	94	42
2830612	2830539	-	antisense: RVBD_2513	94	73
3483210	3483068	-	antisense: RVBD_3116	94	142
3532531	3532590	+	antisense: RVBD_3163c	94	59
4197774	4198186	+	antisense: RVBD_3749c RVBD_3749Ac	94	412
167318	167708	+	antisense: RVBD_0141c	93	390
223619	223517	-	antisense: RVBD_0191 RVBD_0192 RVBD_0192A	93	102
411426	411383	-	antisense: RVBD_0342	93	43
465032	464959	-	antisense: RVBD_0386	93	73
664258	664390	+	antisense: RVBD_0571c	93	132
1075580	1075643	+	antisense: RVBD_0963c	93	63
1442473	1442404	-	antisense: RVBD_1288	93	69
1579603	1579575	-	antisense: RVBD_1402	93	28
2073771	2073660	-	antisense: RVBD_1828	93	111
2174447	2174231	-	antisense: RVBD_1922	93	216
2300456	2300703	+	antisense: RVBD_2048c	93	247
2323877	2323815	-	antisense: RVBD_2066	93	62
2564105	2564180	+	antisense: RVBD_2292c	93	75
3499970	3500041	+	antisense: RVBD_3134c	93	71
149645	149593	-	antisense: RVBD_0124	92	52
167262	167021	-	antisense: RVBD_0140	92	241
567911	567718	-	antisense: RVBD_0478	92	193
567933	568452	+	antisense: RVBD_0479c	92	519
737094	737143	+	antisense: RVBD_0642c	92	49
800869	800791	-	antisense: RVBD_0700 RVBD_0701	92	78
1002870	1002793	-	antisense: RVBD_0899	92	77
1205194	1205016	-	antisense: RVBD_1079	92	178
1527408	1527290	-	antisense: RVBD_1358	92	118
2164301	2164340	+	antisense: RVBD_1917c	92	39
2324654	2324626	-	antisense: RVBD_2066	92	28
2460851	2460812	-	antisense: RVBD_2196	92	39
2476093	2476132	+	antisense: RVBD_2211c	92	39
2563500	2563428	-	antisense: RVBD_2291	92	72
3087900	3087796	-	antisense: RVBD_2780	92	104
3095609	3094911	-	antisense: RVBD_2787	92	698
3203381	3203278	-	antisense: RVBD_2893	92	103
3306520	3306252	-	antisense: RVBD_2953	92	268
3530721	3530760	+	antisense: RVBD_3161c	92	39
3658447	3658486	+	antisense: RVBD_3275c	92	39
4086744	4086783	+	antisense: RVBD_3646c	92	39
4190975	4191101	+	antisense: RVBD_3740c	92	126
4355394	4355028	-	antisense: RVBD_3876 RVBD_3877	92	366
36514	36460	-	antisense: RVBD_0032	91	54
99837	99737	-	antisense: RVBD_0091	91	100
348488	348346	-	antisense: RVBD_0284	91	142
418520	418384	-	antisense: RVBD_0348	91	136
482274	482661	+	antisense: RVBD_0402c	91	387
581483	581414	-	antisense: RVBD_0491	91	69
1367878	1368574	+	antisense: RVBD_1225c	91	696
1678700	1678345	-	antisense: RVBD_1489 RVBD_1488	91	355
1984631	1984694	+	antisense: RVBD_1753c	91	63
2382496	2382427	-	antisense: RVBD_2123	91	69
2954444	2954518	+	antisense: RVBD_2627c	91	74
2988103	2988051	-	antisense: RVBD_2672	91	52
841109	841046	-	antisense: RVBD_0748	90	63
877416	877537	+	antisense: RVBD_0783c	90	121
941614	941182	-	antisense: RVBD_0845	90	432
1197548	1197494	-	antisense: RVBD_1073	90	54
1725062	1725639	+	antisense: RVBD_1527c	90	577
2771375	2771310	-	antisense: RVBD_2467	90	65
2889817	2889621	-	antisense: RVBD_2567 RVBD_2566	90	196
3387258	3387331	+	antisense: RVBD_3028c	90	73
3651766	3651695	-	antisense: RVBD_3270	90	71
3656073	3655862	-	antisense: RVBD_3273	90	211
4147623	4147745	+	antisense: RVBD_3704c	90	122
4215066	4215665	+	antisense: RVBD_3770c	90	599
4359250	4359358	+	antisense: RVBD_3879c	90	108
11225	10885	-	antisense: RVBD_6000 RVBD_6001	90	340
205512	205323	-	antisense: RVBD_0174	89	189
276783	276727	-	antisense: RVBD_0231	89	56
297934	297880	-	antisense: RVBD_0246	89	54
382928	383081	+	antisense: RVBD_0314c	89	153
544728	544343	-	antisense: RVBD_0453	89	385
1000145	999979	-	antisense: RVBD_0896	89	166
1248704	1248597	-	antisense: RVBD_1125	89	107
1500491	1500534	+	antisense: RVBD_1330c	89	43
1702982	1702582	-	antisense: RVBD_1510	89	400
2174623	2174579	-	antisense: RVBD_1922	89	44
2356322	2356523	+	antisense: RVBD_2097c	89	201
2549922	2550074	+	antisense: RVBD_2277c	89	152
3490507	3491003	+	antisense: RVBD_3125c	89	496
4351658	4351503	-	antisense: RVBD_3873	89	155
481530	481679	+	antisense: RVBD_0402c	88	149
2061076	2061015	-	antisense: RVBD_1817	88	61
2581750	2581930	+	antisense: RVBD_2309c RVBD_6026	88	180
2592912	2592951	+	antisense: RVBD_2320c	88	39
2680796	2680754	-	antisense: RVBD_2387	88	42
2843669	2844385	+	antisense: RVBD_2524c	88	716
3750547	3750640	+	antisense: RVBD_3347c	88	93
3785842	3785801	-	antisense: RVBD_3371	88	41
4021593	4021458	-	antisense: RVBD_3578	88	135
4029145	4028985	-	antisense: RVBD_3586	88	160
4387728	4387874	+	antisense: RVBD_3902c	88	146
1827987	1828186	+	antisense: RVBD_6022	88	199
519579	519484	-	antisense: RVBD_0431	87	95
1052637	1052322	-	antisense: RVBD_0942	87	315
1081731	1082244	+	antisense: RVBD_0971c	87	513
1381124	1381037	-	antisense: RVBD_1238	87	87
1537099	1537404	+	antisense: RVBD_1364c	87	305
1794713	1794727	+	antisense: RVBD_1593c	87	14
2082760	2082817	+	antisense: RVBD_1836c	87	57
2232229	2233198	+	antisense: RVBD_1989c	87	969
2261693	2261622	-	antisense: RVBD_2014	87	71
2461490	2461785	+	antisense: RVBD_2197c	87	295
2538882	2538623	-	antisense: RVBD_2265	87	259
2761246	2761014	-	antisense: RVBD_2459	87	232
3134451	3134841	+	antisense: RVBD_2826c RVBD_2827c	87	390
3486911	3486714	-	antisense: RVBD_3121	87	197
3700923	3700987	+	antisense: RVBD_3312A	87	64
4030921	4030674	-	antisense: RVBD_3589	87	247
4132981	4132881	-	antisense: RVBD_3691	87	100
4263548	4263767	+	antisense: RVBD_3802c	87	219
73630	73671	+	antisense: RVBD_0066c	86	41
266940	267004	+	antisense: RVBD_0223c	86	64
798377	798272	-	antisense: RVBD_0697	86	105
918728	919596	+	antisense: RVBD_0824c RVBD_0825c	86	868
958463	958587	+	antisense: RVBD_0861c	86	124
1188669	1188818	+	antisense: RVBD_1067c	86	149
2128713	2128660	-	antisense: RVBD_1878	86	53
2233696	2234224	+	antisense: RVBD_1990A	86	528
2256852	2256897	+	antisense: RVBD_2008c	86	45
2766889	2766970	+	antisense: RVBD_2464c	86	81
2930889	2930963	+	antisense: RVBD_2603c	86	74
3173330	3173403	+	antisense: RVBD_2861c	86	73
3347345	3347455	+	antisense: RVBD_2990c	86	110
3356983	3356702	-	antisense: RVBD_2998	86	281
3772734	3772502	-	antisense: RVBD_3359	86	232
4025615	4025709	+	antisense: RVBD_3583c	86	94
4083572	4083495	-	antisense: RVBD_3645	86	77
4275788	4275554	-	antisense: RVBD_3811	86	234
4345217	4345048	-	antisense: RVBD_3868 RVBD_3869	86	169
4168690	4168598	-	antisense: RVBD_6043	86	92
28375	28336	-	antisense: RVBD_0023 RVBD_0024	85	39
78731	78771	+	antisense: RVBD_0070c	85	40
122491	122452	-	antisense: RVBD_0104	85	39
131706	131664	-	antisense: RVBD_0109	85	42
159922	159985	+	antisense: RVBD_0132c	85	63
224600	224560	-	antisense: RVBD_0192	85	40
286915	287012	+	antisense: RVBD_0236A	85	97
286016	286055	+	antisense: RVBD_0236c	85	39
364930	364875	-	antisense: RVBD_0302	85	55
397981	397942	-	antisense: RVBD_0332	85	39
398799	398758	-	antisense: RVBD_0334	85	41
412101	412061	-	antisense: RVBD_0342	85	40
486848	486802	-	antisense: RVBD_0405	85	46
496548	496588	+	antisense: RVBD_0410c	85	40
670140	670041	-	antisense: RVBD_0576	85	99
918158	918201	+	antisense: RVBD_0824c	85	43
978512	978553	+	antisense: RVBD_0879c	85	41
1089570	1089609	+	antisense: RVBD_0976c	85	39
1174430	1174473	+	antisense: RVBD_1051c	85	43
1214237	1213865	-	antisense: RVBD_1087 RVBD_1087A	85	372
1236253	1236188	-	antisense: RVBD_1110	85	65
1274995	1274956	-	antisense: RVBD_1147	85	39
1286819	1286778	-	antisense: RVBD_1160	85	41
1289531	1289488	-	antisense: RVBD_1161	85	43
1345101	1345152	+	antisense: RVBD_1201c	85	51
1418112	1418152	+	antisense: RVBD_1268c	85	40
1550648	1550671	+	antisense: RVBD_1377c	85	23
1564549	1564508	-	antisense: RVBD_1389	85	41
1592854	1592813	-	antisense: RVBD_1418	85	41
1657859	1657809	-	antisense: RVBD_1469	85	50
1736954	1736914	-	antisense: RVBD_1536	85	40
1808038	1807998	-	antisense: RVBD_1609	85	40
1959222	1958706	-	antisense: RVBD_1731	85	516
2041231	2041190	-	antisense: RVBD_1800	85	41
2082872	2083090	+	antisense: RVBD_1836c	85	218
2103784	2103824	+	antisense: RVBD_1855c	85	40
2140745	2140632	-	antisense: RVBD_1893	85	113
2210986	2210946	-	antisense: RVBD_1967	85	40
2320464	2320504	+	antisense: RVBD_2062c	85	40
2374466	2374573	+	antisense: RVBD_2115c	85	107
2684979	2684940	-	antisense: RVBD_2391	85	39
2870776	2870979	+	antisense: RVBD_2551c	85	203
2967659	2967614	-	antisense: RVBD_2643	85	45
3032435	3032327	-	antisense: RVBD_2720	85	108
3066937	3066981	+	antisense: RVBD_2753c	85	44
3075184	3075137	-	antisense: RVBD_2765	85	47
3112006	3111864	-	antisense: RVBD_2803	85	142
3153486	3153529	+	antisense: RVBD_2846c	85	43
3268058	3268018	-	antisense: RVBD_2935	85	40
3280931	3280969	+	antisense: RVBD_2940c	85	38
3282187	3282465	+	antisense: RVBD_2940c	85	278
3372554	3372451	-	antisense: RVBD_3013	85	103
3421740	3421882	+	antisense: RVBD_3060c	85	142
3434838	3434794	-	antisense: RVBD_3071	85	44
3506190	3506151	-	antisense: RVBD_3139	85	39
3547991	3547920	-	antisense: RVBD_3179	85	71
3752102	3752147	+	antisense: RVBD_3347c	85	45
3889346	3889388	+	antisense: RVBD_3471c	85	42
3938546	3938588	+	antisense: RVBD_3509c	85	42
3958133	3958094	-	antisense: RVBD_3521	85	39
3970997	3971036	+	antisense: RVBD_3533c	85	39
4019533	4019492	-	antisense: RVBD_3577	85	41
4049372	4049412	+	antisense: RVBD_3608c	85	40
4134691	4134492	-	antisense: RVBD_3692	85	199
4200944	4200641	-	antisense: RVBD_3754	85	303
4227343	4227275	-	antisense: RVBD_3780	85	68
3431872	3431900	+	antisense: RVBD_6039	85	28
178878	179095	+	antisense: RVBD_0151c	84	217
325231	325190	-	antisense: RVBD_0270	84	41
483003	483227	+	antisense: RVBD_0402c	84	224
778346	778657	+	antisense: RVBD_0676c RVBD_0677c	84	311
823650	823845	+	antisense: RVBD_0731c	84	195
1333917	1333832	-	antisense: RVBD_1190	84	85
1624017	1624279	+	antisense: RVBD_1445c	84	262
1780051	1779991	-	antisense: RVBD_1574	84	60
2202959	2202833	-	antisense: RVBD_1957	84	126
2630600	2630643	+	antisense: RVBD_2351c	84	43
2719873	2719814	-	antisense: RVBD_2423	84	59
2753869	2753996	+	antisense: RVBD_2454c	84	127
2922498	2922440	-	antisense: RVBD_2591	84	58
3003965	3004006	+	antisense: RVBD_2686c	84	41
3048472	3048586	+	antisense: RVBD_2735c RVBD_2736c	84	114
3055509	3054908	-	antisense: RVBD_2741	84	601
3639253	3639382	+	antisense: RVBD_3258c	84	129
3677506	3677402	-	antisense: RVBD_3296	84	104
3841531	3841577	+	antisense: RVBD_3423c	84	46
3904375	3904081	-	antisense: RVBD_3484	84	294
4328434	4328874	+	antisense: RVBD_3856c	84	440
4391934	4391980	+	antisense: RVBD_3907c	84	46
84665	84624	-	antisense: RVBD_0075	83	41
260315	260355	+	antisense: RVBD_0217c	83	40
621800	621532	-	antisense: RVBD_0530	83	268
742545	742721	+	antisense: RVBD_0647c	83	176
1740488	1740445	-	antisense: RVBD_1537	83	43
1807162	1806892	-	antisense: RVBD_1607	83	270
1967642	1967679	+	antisense: RVBD_1739c	83	37
2018128	2018009	-	antisense: RVBD_1782	83	119
2078825	2079544	+	antisense: RVBD_1833c	83	719
2176230	2176092	-	antisense: RVBD_1923	83	138
2577860	2577824	-	antisense: RVBD_2306B	83	36
2612206	2612300	+	antisense: RVBD_2337c	83	94
3327057	3327119	+	antisense: RVBD_2972c	83	62
3435414	3435171	-	antisense: RVBD_3071	83	243
3611481	3611323	-	antisense: RVBD_3235	83	158
3954063	3954023	-	antisense: RVBD_3517	83	40
3976357	3976225	-	antisense: RVBD_3537	83	132
4071373	4071317	-	antisense: RVBD_3631	83	56
4213134	4213094	-	antisense: RVBD_3766	83	40
4254121	4253610	-	antisense: RVBD_3798	83	511
4287102	4287017	-	antisense: RVBD_3822	83	85
305824	305807	-	antisense: RVBD_0253	82	17
650397	650896	+	antisense: RVBD_0559c RVBD_0560c	82	499
1084579	1084673	+	antisense: RVBD_0973c	82	94
1320781	1320581	-	antisense: RVBD_1182	82	200
1503075	1502575	-	antisense: RVBD_1334 RVBD_1333	82	500
1577981	1577941	-	antisense: RVBD_1402	82	40
1639628	1639389	-	antisense: RVBD_1453	82	239
1873488	1873431	-	antisense: RVBD_1659	82	57
2901542	2901488	-	antisense: RVBD_2577	82	54
3034002	3034067	+	antisense: RVBD_2721c	82	65
3217438	3217687	+	antisense: RVBD_2909c	82	249
3240373	3240451	+	antisense: RVBD_2925c	82	78
3429434	3429394	-	antisense: RVBD_3063	82	40
3473800	3474003	+	antisense: RVBD_3105c	82	203
3557135	3557707	+	antisense: RVBD_3191c	82	572
3568365	3568777	+	antisense: RVBD_3197A	82	412
3650299	3650009	-	antisense: RVBD_3268 RVBD_3269	82	290
3890460	3890530	+	antisense: RVBD_3473c	82	70
3952547	3952622	+	antisense: RVBD_3515c	82	75
4133553	4133479	-	antisense: RVBD_3691	82	74
4306955	4307018	+	antisense: RVBD_3832c	82	63
4402977	4402708	-	antisense: RVBD_3913 RVBD_3914	82	269
266537	266670	+	antisense: RVBD_0223c	81	133
332256	332215	-	antisense: RVBD_0276	81	41
438907	438834	-	antisense: RVBD_0361	81	73
590443	590264	-	antisense: RVBD_0500	81	179
668462	668623	+	antisense: RVBD_0575c	81	161
860006	860204	+	antisense: RVBD_0766c RVBD_0767c	81	198
1073284	1073100	-	antisense: RVBD_0959	81	184
1363146	1363270	+	antisense: RVBD_1219c	81	124
1442318	1442265	-	antisense: RVBD_1288	81	53
2070428	2070176	-	antisense: RVBD_1823	81	252
2194648	2194259	-	antisense: RVBD_1941	81	389
2235171	2235261	+	antisense: RVBD_1992c	81	90
2327510	2327544	+	antisense: RVBD_2070c	81	34
2335009	2335066	+	antisense: RVBD_2077Bc	81	57
2369329	2369923	+	antisense: RVBD_2110c RVBD_2109c	81	594
2710461	2711662	+	antisense: RVBD_2413c RVBD_2414c	81	1201
2725235	2725365	+	antisense: RVBD_2427c	81	130
2755064	2755263	+	antisense: RVBD_2455c	81	199
3124339	3124607	+	antisense: RVBD_2817c	81	268
3328882	3328944	+	antisense: RVBD_2973c	81	62
3665462	3665421	-	antisense: RVBD_3283	81	41
3843275	3842911	-	antisense: RVBD_3425 RVBD_3426	81	364
4031732	4031789	+	antisense: RVBD_3590c	81	57
4306692	4306765	+	antisense: RVBD_3832c	81	73
219916	220405	+	antisense: RVBD_0189c	80	489
586114	586177	+	antisense: RVBD_0495c	80	63
749330	749912	+	antisense: RVBD_0653c	80	582
991211	991259	+	antisense: RVBD_0890c	80	48
1153510	1153032	-	antisense: RVBD_1029	80	478
1484699	1484224	-	antisense: RVBD_1321	80	475
1722667	1722877	+	antisense: RVBD_1527c	80	210
1803284	1803065	-	antisense: RVBD_1602	80	219
2105603	2105560	-	antisense: RVBD_1857	80	43
2486996	2487622	+	antisense: RVBD_2219A	80	626
2681473	2681321	-	antisense: RVBD_2387	80	152
2807835	2807786	-	antisense: RVBD_2492	80	49
3420914	3420836	-	antisense: RVBD_3059	80	78
3444033	3444099	+	antisense: RVBD_3080c	80	66
3502934	3503389	+	antisense: RVBD_3136A	80	455
3956450	3955701	-	antisense: RVBD_3519	80	749
4150536	4150584	+	antisense: RVBD_3707c	80	48
4365598	4365767	+	antisense: RVBD_3884c	80	169
1475892	1475843	-	antisense: RVBD_6019	80	49
1476281	1476237	-	antisense: RVBD_6019	80	44
51493	51562	+	antisense: RVBD_0047c	79	69
322663	322197	-	antisense: RVBD_0267	79	466
421865	421801	-	antisense: RVBD_0351	79	64
692347	692181	-	antisense: RVBD_0593	79	166
831997	831951	-	antisense: RVBD_0740	79	46
853064	853010	-	antisense: RVBD_0758	79	54
859504	859705	+	antisense: RVBD_0766c	79	201
909220	909302	+	antisense: RVBD_0815c	79	82
987385	987043	-	antisense: RVBD_0888	79	342
993093	993198	+	antisense: RVBD_0891c	79	105
1664982	1665060	+	antisense: RVBD_1475c	79	78
1862353	1862155	-	antisense: RVBD_1650	79	198
1871358	1871291	-	antisense: RVBD_1657	79	67
2026252	2026114	-	antisense: RVBD_1787	79	138
2157757	2157874	+	antisense: RVBD_1911c	79	117
2166714	2167038	+	antisense: RVBD_1917c	79	324
2529320	2529185	-	antisense: RVBD_2255A	79	135
3059849	3059512	-	antisense: RVBD_2747	79	337
3080443	3082918	+	antisense: RVBD_2770c RVBD_2771c RVBD_2772c RVBD_2773c RVBD_2774c	79	2475
3106360	3106423	+	antisense: RVBD_2797c	79	63
3484072	3483990	-	antisense: RVBD_3117	79	82
3540920	3541207	+	antisense: RVBD_3172c	79	287
4011180	4011224	+	antisense: RVBD_3569c	79	44
4098219	4098271	+	antisense: RVBD_3659c	79	52
4271731	4271884	+	antisense: RVBD_3808c	79	153
4326077	4325717	-	antisense: RVBD_3853	79	360
4376036	4376104	+	antisense: RVBD_3893c	79	68
828893	828835	-	antisense: RVBD_0736	78	58
939942	939746	-	antisense: RVBD_0843	78	196
965985	966047	+	antisense: RVBD_0868c	78	62
1232155	1231978	-	antisense: RVBD_1104	78	177
1275698	1276623	+	antisense: RVBD_1148c	78	925
1282899	1284996	+	antisense: RVBD_1157c RVBD_1158c	78	2097
1355955	1355906	-	antisense: RVBD_1213	78	49
1612400	1612435	+	antisense: RVBD_1435c	78	35
1762350	1762307	-	antisense: RVBD_1557	78	43
1859196	1859030	-	antisense: RVBD_1649	78	166
2216107	2216039	-	antisense: RVBD_1971	78	68
2486012	2485877	-	antisense: RVBD_2218	78	135
2520547	2520435	-	antisense: RVBD_2246	78	112
2580010	2580056	+	antisense: RVBD_2307D	78	46
3059850	3059892	+	antisense: RVBD_2748c	78	42
3085508	3085652	+	antisense: RVBD_2777c	78	144
3128190	3128238	+	antisense: RVBD_2820c	78	48
3427854	3427509	-	antisense: RVBD_3063	78	345
3469947	3470005	+	antisense: RVBD_3101c	78	58
3644403	3644286	-	antisense: RVBD_3263	78	117
3730179	3730587	+	antisense: RVBD_3343c	78	408
4014221	4014322	+	antisense: RVBD_3573c	78	101
4026366	4026321	-	antisense: RVBD_3584	78	45
297075	297029	-	antisense: RVBD_0246	77	46
382001	381896	-	antisense: RVBD_0312	77	105
472270	472324	+	antisense: RVBD_0392c	77	54
556667	556609	-	antisense: RVBD_0466	77	58
622251	622310	+	antisense: RVBD_0530Ac	77	59
693020	692971	-	antisense: RVBD_0593	77	49
779538	779367	-	antisense: RVBD_0678	77	171
1490843	1490917	+	antisense: RVBD_1326c	77	74
1572475	1572714	+	antisense: RVBD_1396c	77	239
1639702	1639757	+	antisense: RVBD_1454c	77	55
1736005	1735858	-	antisense: RVBD_1535	77	147
2106384	2106228	-	antisense: RVBD_1858	77	156
2176544	2176681	+	antisense: RVBD_1924c	77	137
2513718	2513494	-	antisense: RVBD_2241	77	224
2867155	2867059	-	antisense: RVBD_2544 RVBD_2543	77	96
2870314	2870424	+	antisense: RVBD_2550c	77	110
2892286	2892219	-	antisense: RVBD_2567	77	67
2906961	2906860	-	antisense: RVBD_2582	77	101
3179377	3179425	+	antisense: RVBD_2868c	77	48
3555569	3555717	+	antisense: RVBD_3190c	77	148
3693875	3693949	+	antisense: RVBD_3306c	77	74
3792245	3792359	+	antisense: RVBD_3377c	77	114
4185783	4186266	+	antisense: RVBD_3734c	77	483
4288297	4288595	+	antisense: RVBD_3823c	77	298
84826	84755	-	antisense: RVBD_0075	76	71
210607	210690	+	antisense: RVBD_0179c	76	83
330932	330806	-	antisense: RVBD_0274	76	126
630650	630574	-	antisense: RVBD_0538	76	76
685219	685122	-	antisense: RVBD_0586 RVBD_0587	76	97
782668	782551	-	antisense: RVBD_0684	76	117
844431	844539	+	antisense: RVBD_0753c	76	108
847898	847811	-	antisense: RVBD_0754	76	87
898906	898831	-	antisense: RVBD_0805	76	75
1059402	1059359	-	antisense: RVBD_0949	76	43
1102570	1102524	-	antisense: RVBD_0986 RVBD_0987	76	46
1126106	1126165	+	antisense: RVBD_1007c	76	59
1128052	1127880	-	antisense: RVBD_1008	76	172
1432717	1432887	+	antisense: RVBD_1280c	76	170
1743860	1744373	+	antisense: RVBD_1541c	76	513
1999231	1999458	+	antisense: RVBD_1765A	76	227
2457499	2457050	-	antisense: RVBD_2193	76	449
2726376	2726248	-	antisense: RVBD_2428	76	128
2891940	2891809	-	antisense: RVBD_2567	76	131
3029876	3029831	-	antisense: RVBD_2716	76	45
3276324	3275752	-	antisense: RVBD_2939	76	572
3577485	3577584	+	antisense: RVBD_3202c	76	99
3668072	3667917	-	antisense: RVBD_3285	76	155
3696303	3696191	-	antisense: RVBD_3308	76	112
3747785	3747824	+	antisense: RVBD_3347c	76	39
3765057	3765112	+	antisense: RVBD_3350c	76	55
3787830	3787780	-	antisense: RVBD_3372A	76	50
3806418	3806379	-	antisense: RVBD_3391	76	39
3830045	3830242	+	antisense: RVBD_3411c RVBD_3410c	76	197
4052801	4053098	+	antisense: RVBD_3610c	76	297
4373063	4373502	+	antisense: RVBD_3889c	76	439
4386581	4386855	+	antisense: RVBD_3901c	76	274
208733	208525	-	antisense: RVBD_0177	75	208
227049	226924	-	antisense: RVBD_0194	75	125
311473	311525	+	antisense: RVBD_0259c RVBD_0260c	75	52
356876	356950	+	antisense: RVBD_0293c	75	74
401656	401479	-	antisense: RVBD_0336	75	177
506165	506123	-	antisense: RVBD_0419	75	42
922825	922585	-	antisense: RVBD_0830	75	240
1110521	1110442	-	antisense: RVBD_0994	75	79
1418699	1418797	+	antisense: RVBD_1269c	75	98
1690928	1690460	-	antisense: RVBD_1500 RVBD_1499	75	468
2068650	2068579	-	antisense: RVBD_1821	75	71
2308233	2309160	+	antisense: RVBD_2051c	75	927
2346167	2346006	-	antisense: RVBD_2088	75	161
2877513	2877453	-	antisense: RVBD_2557	75	60
3649453	3649124	-	antisense: RVBD_3267 RVBD_3268	75	329
3856027	3856133	+	antisense: RVBD_3436c	75	106
4249182	4249110	-	antisense: RVBD_3795	75	72
237891	237397	-	antisense: RVBD_0200	74	494
288711	288610	-	antisense: RVBD_0238	74	101
534544	534588	+	antisense: RVBD_0446c	74	44
851423	851575	+	antisense: RVBD_0756c	74	152
1270464	1270410	-	antisense: RVBD_1143	74	54
1502230	1502165	-	antisense: RVBD_1333	74	65
1725780	1725997	+	antisense: RVBD_1527c	74	217
1749998	1749930	-	antisense: RVBD_1547	74	68
1998941	1999179	+	antisense: RVBD_1765A	74	238
2117670	2117524	-	antisense: RVBD_1868	74	146
2325015	2325162	+	antisense: RVBD_2067c	74	147
2363798	2363743	-	antisense: RVBD_2102	74	55
2458719	2458626	-	antisense: RVBD_2195	74	93
2572360	2573024	+	antisense: RVBD_2300c	74	664
2706365	2706299	-	antisense: RVBD_2408	74	66
3010690	3010458	-	antisense: RVBD_2692	74	232
3247974	3247916	-	antisense: RVBD_2931	74	58
3271614	3271517	-	antisense: RVBD_2935	74	97
3493188	3493111	-	antisense: RVBD_3127	74	77
3567537	3567091	-	antisense: RVBD_3197	74	446
3873596	3873539	-	antisense: RVBD_3451	74	57
3898230	3898181	-	antisense: RVBD_3479	74	49
4138412	4138472	+	antisense: RVBD_3696c	74	60
4370202	4370373	+	antisense: RVBD_3887c RVBD_3886c	74	171
55240	55192	-	antisense: RVBD_0050	73	48
146189	146229	+	antisense: RVBD_0120c	73	40
382849	382641	-	antisense: RVBD_0313	73	208
560781	561443	+	antisense: RVBD_0470c	73	662
983654	983339	-	antisense: RVBD_0885	73	315
1109458	1109178	-	antisense: RVBD_0993	73	280
1362167	1362241	+	antisense: RVBD_1218c	73	74
1535587	1535769	+	antisense: RVBD_1364c	73	182
1552746	1552687	-	antisense: RVBD_1379	73	59
1595776	1595577	-	antisense: RVBD_1420	73	199
1835600	1835544	-	antisense: RVBD_1631	73	56
1926969	1926922	-	antisense: RVBD_1701	73	47
1994669	1994721	+	antisense: RVBD_1761c	73	52
2054159	2054052	-	antisense: RVBD_1811	73	107
2092053	2092176	+	antisense: RVBD_1842c	73	123
2099204	2099165	-	antisense: RVBD_1850	73	39
2163530	2163576	+	antisense: RVBD_1917c	73	46
2166269	2166313	+	antisense: RVBD_1917c	73	44
2266029	2265941	-	antisense: RVBD_2019 RVBD_2018	73	88
2313801	2313760	-	antisense: RVBD_2054	73	41
2637419	2638401	+	antisense: RVBD_2356c	73	982
2691064	2690983	-	antisense: RVBD_2395	73	81
2745550	2745610	+	antisense: RVBD_2445c	73	60
2880175	2880073	-	antisense: RVBD_2560	73	102
3126478	3126540	+	antisense: RVBD_2819c	73	62
3245604	3245467	-	antisense: RVBD_2931	73	137
3304646	3304587	-	antisense: RVBD_2952	73	59
3346867	3346579	-	antisense: RVBD_2989	73	288
3588776	3588673	-	antisense: RVBD_3211	73	103
3602658	3602901	+	antisense: RVBD_3226c	73	243
3936899	3937107	+	antisense: RVBD_3509c	73	208
4017267	4017759	+	antisense: RVBD_3575c	73	492
4022158	4022658	+	antisense: RVBD_3579c RVBD_3580c	73	500
4072020	4071817	-	antisense: RVBD_3633	73	203
4180766	4180674	-	antisense: RVBD_3729	73	92
4349271	4349182	-	antisense: RVBD_3871	73	89
30240	29731	-	antisense: RVBD_0026	72	509
117608	117290	-	antisense: RVBD_0101	72	318
332382	332338	-	antisense: RVBD_0276	72	44
635864	635904	+	antisense: RVBD_0543c	72	40
1037923	1037466	-	antisense: RVBD_0930	72	457
1354477	1355163	+	antisense: RVBD_1212c	72	686
1421277	1421371	+	antisense: RVBD_1272c	72	94
1431421	1431316	-	antisense: RVBD_1279	72	105
1713056	1713015	-	antisense: RVBD_1521	72	41
1743108	1743057	-	antisense: RVBD_1540	72	51
1807552	1807902	+	antisense: RVBD_1608c	72	350
1971479	1971627	+	antisense: RVBD_1745c	72	148
2091115	2091222	+	antisense: RVBD_1842c	72	107
2313344	2313061	-	antisense: RVBD_2054	72	283
2314855	2315181	+	antisense: RVBD_2058c	72	326
2717660	2717857	+	antisense: RVBD_2420c RVBD_2419c	72	197
3044384	3044120	-	antisense: RVBD_2731	72	264
3175302	3175261	-	antisense: RVBD_2863	72	41
3226444	3226353	-	antisense: RVBD_2917	72	91
3497469	3497400	-	antisense: RVBD_3131	72	69
3566328	3566270	-	antisense: RVBD_3196	72	58
3581630	3584129	+	antisense: RVBD_3205c RVBD_3206c RVBD_3207c	72	2499
3649804	3649746	-	antisense: RVBD_3268	72	58
3780425	3780355	-	antisense: RVBD_3367	72	70
3817360	3817160	-	antisense: RVBD_3399	72	200
3836311	3836351	+	antisense: RVBD_3417c	72	40
3975338	3975424	+	antisense: RVBD_3536c	72	86
4085376	4085431	+	antisense: RVBD_3646c	72	55
4198734	4198815	+	antisense: RVBD_3750c	72	81
265569	265448	-	antisense: RVBD_0221 RVBD_0222	71	121
301865	301932	+	antisense: RVBD_0250c	71	67
383155	383252	+	antisense: RVBD_0314c	71	97
476271	475961	-	antisense: RVBD_0397	71	310
498334	498990	+	antisense: RVBD_0412c	71	656
522349	522045	-	antisense: RVBD_0434	71	304
696295	696427	+	antisense: RVBD_0597c	71	132
701025	700961	-	antisense: RVBD_0604	71	64
868986	868857	-	antisense: RVBD_0775	71	129
1039618	1039822	+	antisense: RVBD_0931c	71	204
1116530	1116606	+	antisense: RVBD_1000c	71	76
1183872	1183639	-	antisense: RVBD_1060	71	233
1431655	1431708	+	antisense: RVBD_1280c	71	53
1486914	1486721	-	antisense: RVBD_1323	71	193
1738677	1738633	-	antisense: RVBD_1536	71	44
1975629	1975539	-	antisense: RVBD_1747	71	90
2246556	2246516	-	antisense: RVBD_2000	71	40
2377170	2377127	-	antisense: RVBD_2117 RVBD_2116	71	43
2377506	2377546	+	antisense: RVBD_2118c	71	40
2479930	2479698	-	antisense: RVBD_2213	71	232
2917525	2917449	-	antisense: RVBD_2589	71	76
2947089	2946298	-	antisense: RVBD_2618	71	791
3012674	3013062	+	antisense: RVBD_2696c	71	388
3064170	3064051	-	antisense: RVBD_2751	71	119
3242903	3242862	-	antisense: RVBD_2928	71	41
3398817	3399038	+	antisense: RVBD_3038c	71	221
3438051	3438190	+	antisense: RVBD_3075c	71	139
3442827	3443187	+	antisense: RVBD_3080c	71	360
3496233	3496302	+	antisense: RVBD_3130c	71	69
3611955	3611663	-	antisense: RVBD_3235	71	292
3909716	3909674	-	antisense: RVBD_3490	71	42
4175065	4175009	-	antisense: RVBD_3728	71	56
4304404	4304486	+	antisense: RVBD_3829c	71	82
180869	180942	+	antisense: RVBD_0152c	70	73
202315	202220	-	antisense: RVBD_0171	70	95
532600	532482	-	antisense: RVBD_0443	70	118
666554	666691	+	antisense: RVBD_0573c	70	137
709861	709811	-	antisense: RVBD_0614	70	50
972747	972949	+	antisense: RVBD_0874c	70	202
1065639	1065559	-	antisense: RVBD_0954	70	80
1092294	1092169	-	antisense: RVBD_0977	70	125
1246503	1246555	+	antisense: RVBD_1123c	70	52
1517480	1517249	-	antisense: RVBD_1349	70	231
1614122	1614007	-	antisense: RVBD_1436	70	115
1687796	1687672	-	antisense: RVBD_1496	70	124
1692613	1692185	-	antisense: RVBD_1501	70	428
1731279	1731217	-	antisense: RVBD_1529	70	62
1978308	1978358	+	antisense: RVBD_1750c	70	50
2102977	2103080	+	antisense: RVBD_1854c	70	103
2211628	2211567	-	antisense: RVBD_1967	70	61
2217795	2217654	-	antisense: RVBD_1974 RVBD_1973	70	141
2252469	2252039	-	antisense: RVBD_2006	70	430
2316258	2316163	-	antisense: RVBD_2059	70	95
2459301	2459198	-	antisense: RVBD_2195	70	103
2512077	2512546	+	antisense: RVBD_2240c	70	469
2675055	2675097	+	antisense: RVBD_2383c	70	42
2856106	2856283	+	antisense: RVBD_2531c	70	177
2869889	2869982	+	antisense: RVBD_2549c	70	93
2931730	2931772	+	antisense: RVBD_2604c	70	42
3159715	3159803	+	antisense: RVBD_2850c	70	88
3188044	3188148	+	antisense: RVBD_2877c	70	104
3194162	3194586	+	antisense: RVBD_2885c	70	424
3248757	3248689	-	antisense: RVBD_2931	70	68
3258372	3258331	-	antisense: RVBD_2933	70	41
3281526	3281693	+	antisense: RVBD_2940c	70	167
3341273	3341005	-	antisense: RVBD_2984	70	268
3412082	3412163	+	antisense: RVBD_3051c	70	81
3754249	3754186	-	antisense: RVBD_3348	70	63
3776152	3776225	+	antisense: RVBD_3365c	70	73
3885030	3884703	-	antisense: RVBD_3467	70	327
4009913	4009977	+	antisense: RVBD_3568c	70	64
4067213	4067264	+	antisense: RVBD_3627c	70	51
4305710	4305905	+	antisense: RVBD_3830c	70	195
4346040	4345999	-	antisense: RVBD_3869	70	41
103773	104105	+	antisense: RVBD_0094c	69	332
104220	104397	+	antisense: RVBD_0094c	69	177
367713	367779	+	antisense: RVBD_0304c	69	66
573073	573908	+	antisense: RVBD_0484c	69	835
1280750	1280892	+	antisense: RVBD_1153c RVBD_1154c	69	142
1891794	1891662	-	antisense: RVBD_1665	69	132
1935260	1934972	-	antisense: RVBD_1707	69	288
2032588	2032535	-	antisense: RVBD_1795	69	53
2130520	2130249	-	antisense: RVBD_1879	69	271
2460728	2460099	-	antisense: RVBD_2196	69	629
2529819	2530077	+	antisense: RVBD_2256c RVBD_2257c	69	258
2703849	2704062	+	antisense: RVBD_2406c	69	213
2771628	2771442	-	antisense: RVBD_2467	69	186
2836213	2836156	-	antisense: RVBD_2519	69	57
3005106	3005156	+	antisense: RVBD_2688c	69	50
3294655	3294705	+	antisense: RVBD_2946c	69	50
3332069	3331913	-	antisense: RVBD_2975A	69	156
3343082	3342731	-	antisense: RVBD_2985	69	351
3832413	3833180	+	antisense: RVBD_3413c	69	767
3884583	3884406	-	antisense: RVBD_3467	69	177
4106438	4106496	+	antisense: RVBD_3666c	69	58
4110519	4110955	+	antisense: RVBD_3668c	69	436
4337516	4337424	-	antisense: RVBD_3860	69	92
4364713	4365190	+	antisense: RVBD_3883c RVBD_3884c	69	477
13131	12728	-	antisense: RVBD_0009	68	403
33047	32702	-	antisense: RVBD_0029	68	345
155623	155517	-	antisense: RVBD_0127	68	106
156670	156709	+	antisense: RVBD_0129c	68	39
204456	204408	-	antisense: RVBD_0173	68	48
237916	237957	+	antisense: RVBD_0201c	68	41
396409	396369	-	antisense: RVBD_0331	68	40
407261	407301	+	antisense: RVBD_0339c	68	40
710651	710784	+	antisense: RVBD_0616c	68	133
793272	793233	-	antisense: RVBD_0693	68	39
1029516	1029305	-	antisense: RVBD_0922	68	211
1069200	1069135	-	antisense: RVBD_0957	68	65
1177921	1177845	-	antisense: RVBD_1056	68	76
1185729	1185643	-	antisense: RVBD_1062	68	86
1226334	1226543	+	antisense: RVBD_1098c	68	209
1532664	1532748	+	antisense: RVBD_1361c	68	84
1595989	1595930	-	antisense: RVBD_1421 RVBD_1420	68	59
1646323	1646176	-	antisense: RVBD_1460	68	147
1761079	1760956	-	antisense: RVBD_1556	68	123
2258572	2258495	-	antisense: RVBD_2010	68	77
2276860	2276899	+	antisense: RVBD_2030c	68	39
2359024	2358437	-	antisense: RVBD_2100	68	587
2643622	2643662	+	antisense: RVBD_2362c	68	40
2706498	2706417	-	antisense: RVBD_2408	68	81
2865616	2865552	-	antisense: RVBD_2542	68	64
2885945	2885903	-	antisense: RVBD_2565	68	42
2966364	2966321	-	antisense: RVBD_2641	68	43
3213597	3213637	+	antisense: RVBD_2903c	68	40
3676889	3676847	-	antisense: RVBD_3296	68	42
3698226	3698081	-	antisense: RVBD_3310	68	145
3791822	3791862	+	antisense: RVBD_3377c	68	40
3850483	3850553	+	antisense: RVBD_3432c	68	70
3869012	3868908	-	antisense: RVBD_3448	68	104
3932205	3932164	-	antisense: RVBD_3508	68	41
3946994	3946953	-	antisense: RVBD_3514	68	41
4377095	4377193	+	antisense: RVBD_3894c	68	98
79784	79721	-	antisense: RVBD_0071	67	63
279079	279018	-	antisense: RVBD_0233	67	61
385180	385234	+	antisense: RVBD_0317c	67	54
442714	442544	-	antisense: RVBD_0364	67	170
469570	469414	-	antisense: RVBD_0389	67	156
495043	494884	-	antisense: RVBD_0409	67	159
593901	594505	+	antisense: RVBD_0503c	67	604
1618077	1618664	+	antisense: RVBD_1441c	67	587
1748519	1748421	-	antisense: RVBD_1547	67	98
2074420	2074257	-	antisense: RVBD_1829	67	163
2097439	2097345	-	antisense: RVBD_1848	67	94
2133800	2133859	+	antisense: RVBD_1884c	67	59
2339509	2339326	-	antisense: RVBD_2082	67	183
2746527	2746586	+	antisense: RVBD_2447c	67	59
2801877	2801930	+	antisense: RVBD_2490c	67	53
2852469	2852619	+	antisense: RVBD_2528c	67	150
3244353	3244225	-	antisense: RVBD_2930	67	128
3567026	3566935	-	antisense: RVBD_3197	67	91
3586954	3587073	+	antisense: RVBD_3210c	67	119
3660138	3659974	-	antisense: RVBD_3277	67	164
3776576	3776633	+	antisense: RVBD_3365c	67	57
3893419	3893522	+	antisense: RVBD_3476c	67	103
3959573	3959370	-	antisense: RVBD_3522	67	203
4228822	4228713	-	antisense: RVBD_3782	67	109
4266806	4266993	+	antisense: RVBD_3804c	67	187
31680	31637	-	antisense: RVBD_0028	66	43
139685	139643	-	antisense: RVBD_0115	66	42
255144	255218	+	antisense: RVBD_0213c	66	74
297651	297535	-	antisense: RVBD_0246	66	116
459778	460007	+	antisense: RVBD_0384c	66	229
461883	462043	+	antisense: RVBD_0384c	66	160
543861	543695	-	antisense: RVBD_0453	66	166
581496	581941	+	antisense: RVBD_0492c	66	445
628300	628196	-	antisense: RVBD_0536	66	104
663988	664032	+	antisense: RVBD_0571c	66	44
850800	851108	+	antisense: RVBD_0756c	66	308
1310458	1312723	+	antisense: RVBD_1179c	66	2265
1340823	1340266	-	antisense: RVBD_1197 RVBD_1196	66	557
1518249	1518128	-	antisense: RVBD_1351 RVBD_1350	66	121
1594194	1593818	-	antisense: RVBD_1419 RVBD_1420	66	376
1815410	1815353	-	antisense: RVBD_1615	66	57
1989488	1989385	-	antisense: RVBD_1758	66	103
2052506	2052427	-	antisense: RVBD_1809	66	79
2258869	2258942	+	antisense: RVBD_2011c	66	73
2449547	2449222	-	antisense: RVBD_2187	66	325
2465918	2465739	-	antisense: RVBD_2201	66	179
2823270	2823412	+	antisense: RVBD_2508c	66	142
2985740	2985701	-	antisense: RVBD_2669	66	39
3009598	3009501	-	antisense: RVBD_2691	66	97
3050610	3050991	+	antisense: RVBD_2737c	66	381
3171723	3171776	+	antisense: RVBD_2860c	66	53
3435851	3435926	+	antisense: RVBD_3072c	66	75
3471241	3471294	+	antisense: RVBD_3102c	66	53
3587795	3587724	-	antisense: RVBD_3211	66	71
3635079	3635245	+	antisense: RVBD_3255c	66	166
3702332	3702379	+	antisense: RVBD_3313c RVBD_3314c	66	47
4085518	4085756	+	antisense: RVBD_3646c	66	238
4137011	4137310	+	antisense: RVBD_3694c	66	299
151046	150974	-	antisense: RVBD_0124	65	72
191602	191525	-	antisense: RVBD_0161	65	77
351002	350745	-	antisense: RVBD_0286	65	257
419783	419335	-	antisense: RVBD_0349	65	448
546346	546528	+	antisense: RVBD_0456c	65	182
696543	696760	+	antisense: RVBD_0597c	65	217
768176	768397	+	antisense: RVBD_0669c	65	221
789164	790315	+	antisense: RVBD_0689c RVBD_0690c	65	1151
1081327	1081286	-	antisense: RVBD_0970	65	41
1339706	1339444	-	antisense: RVBD_1196	65	262
1659289	1659246	-	antisense: RVBD_1470	65	43
1715686	1715746	+	antisense: RVBD_1522c	65	60
1739628	1739588	-	antisense: RVBD_1536	65	40
1741137	1741089	-	antisense: RVBD_1537	65	48
1964544	1965463	+	antisense: RVBD_1737c	65	919
2048790	2048674	-	antisense: RVBD_1807	65	116
2123080	2123120	+	antisense: RVBD_1872c	65	40
2284370	2284483	+	antisense: RVBD_2038c	65	113
2506705	2506392	-	antisense: RVBD_2232	65	313
2528172	2528120	-	antisense: RVBD_2253	65	52
2616070	2615993	-	antisense: RVBD_2339	65	77
2883555	2883492	-	antisense: RVBD_2564	65	63
2952100	2952243	+	antisense: RVBD_2625c	65	143
3012838	3012433	-	antisense: RVBD_2695	65	405
3020843	3020804	-	antisense: RVBD_2707	65	39
3035539	3035451	-	antisense: RVBD_2723	65	88
3062653	3062545	-	antisense: RVBD_2749	65	108
3112821	3112876	+	antisense: RVBD_2804c	65	55
3182431	3182539	+	antisense: RVBD_2870c	65	108
3263160	3263117	-	antisense: RVBD_2934	65	43
3329511	3329570	+	antisense: RVBD_2973c	65	59
3425862	3425691	-	antisense: RVBD_3062	65	171
3426198	3426001	-	antisense: RVBD_3062	65	197
3733310	3733366	+	antisense: RVBD_3343c	65	56
3771438	3771395	-	antisense: RVBD_3358	65	43
3815902	3815940	+	antisense: RVBD_3398c	65	38
3868533	3868468	-	antisense: RVBD_3448	65	65
3969700	3969625	-	antisense: RVBD_3532	65	75
3991262	3991189	-	antisense: RVBD_3552	65	73
4196396	4196438	+	antisense: RVBD_3746c	65	42
4223915	4223968	+	antisense: RVBD_3778c	65	53
4249698	4249635	-	antisense: RVBD_3795	65	63
15088	15006	-	antisense: RVBD_0013	64	82
108743	108698	-	antisense: RVBD_0099	64	45
374538	374622	+	antisense: RVBD_0305c	64	84
414618	414797	+	antisense: RVBD_0344c	64	179
516942	517015	+	antisense: RVBD_0428c	64	73
533793	533870	+	antisense: RVBD_0445c	64	77
594893	595124	+	antisense: RVBD_0504c	64	231
715935	715852	-	antisense: RVBD_0622	64	83
867062	867123	+	antisense: RVBD_0773c	64	61
912364	912194	-	antisense: RVBD_0819	64	170
1000272	1000231	-	antisense: RVBD_0896	64	41
1064136	1064176	+	antisense: RVBD_0953c	64	40
1296672	1296600	-	antisense: RVBD_1166	64	72
1376554	1376979	+	antisense: RVBD_1233c	64	425
1497972	1498119	+	antisense: RVBD_1329c	64	147
1573806	1573848	+	antisense: RVBD_1396c	64	42
2143227	2143183	-	antisense: RVBD_1895	64	44
2202771	2202724	-	antisense: RVBD_1957	64	47
2250586	2250633	+	antisense: RVBD_2004c	64	47
2553623	2553477	-	antisense: RVBD_2281	64	146
2615129	2615070	-	antisense: RVBD_2339	64	59
2626511	2626746	+	antisense: RVBD_2348c RVBD_2347c	64	235
2700568	2700614	+	antisense: RVBD_2403c	64	46
2736935	2736848	-	antisense: RVBD_2438A	64	87
3102876	3102920	+	antisense: RVBD_2793c	64	44
3127114	3127183	+	antisense: RVBD_2819c	64	69
3132980	3133367	+	antisense: RVBD_2825c	64	387
3150738	3150681	-	antisense: RVBD_2844 RVBD_2843	64	57
3308139	3308186	+	antisense: RVBD_2955c	64	47
3610430	3610610	+	antisense: RVBD_3234c	64	180
3668157	3668732	+	antisense: RVBD_3286c	64	575
3839499	3839584	+	antisense: RVBD_3421c	64	85
3914697	3915044	+	antisense: RVBD_3496c RVBD_3495c	64	347
4080097	4080180	+	antisense: RVBD_3641c	64	83
4084664	4084673	+	antisense: RVBD_3646c	64	9
4131294	4131239	-	antisense: RVBD_3689	64	55
4322168	4322031	-	antisense: RVBD_3847	64	137
4354652	4354419	-	antisense: RVBD_3876	64	233
4357770	4357494	-	antisense: RVBD_3878	64	276
4375178	4375221	+	antisense: RVBD_3892c	64	43
1113693	1113507	-	antisense: RVBD_6014	64	186
89311	89269	-	antisense: RVBD_0080	63	42
153378	153326	-	antisense: RVBD_0126	63	52
174696	174649	-	antisense: RVBD_0147	63	47
185145	184953	-	antisense: RVBD_0157 RVBD_0156	63	192
189670	189720	+	antisense: RVBD_0160c	63	50
268597	268639	+	antisense: RVBD_0224c	63	42
281202	281285	+	antisense: RVBD_0235c	63	83
341333	341131	-	antisense: RVBD_0281	63	202
409376	409331	-	antisense: RVBD_0341	63	45
587088	586989	-	antisense: RVBD_0496	63	99
766988	766944	-	antisense: RVBD_0668	63	44
828230	828122	-	antisense: RVBD_0736	63	108
833521	833480	-	antisense: RVBD_0742	63	41
1110196	1110149	-	antisense: RVBD_0993	63	47
1231131	1231172	+	antisense: RVBD_1103c	63	41
1286253	1286147	-	antisense: RVBD_1159	63	106
1426837	1426796	-	antisense: RVBD_1277	63	41
1600927	1600875	-	antisense: RVBD_1425	63	52
1630472	1630889	+	antisense: RVBD_1450c	63	417
1744437	1744487	+	antisense: RVBD_1542c	63	50
2180525	2180598	+	antisense: RVBD_1928c	63	73
2323531	2323486	-	antisense: RVBD_2066	63	45
2332410	2332451	+	antisense: RVBD_2075c	63	41
2837338	2837076	-	antisense: RVBD_2519	63	262
2977613	2977720	+	antisense: RVBD_2655c	63	107
3566703	3566821	+	antisense: RVBD_3196A	63	118
3592532	3592354	-	antisense: RVBD_3215	63	178
3631014	3631161	+	antisense: RVBD_3252c	63	147
3809621	3809407	-	antisense: RVBD_3393	63	214
3812480	3812306	-	antisense: RVBD_3395A	63	174
3815715	3815759	+	antisense: RVBD_3398c	63	44
3937249	3937450	+	antisense: RVBD_3509c	63	201
4109960	4110045	+	antisense: RVBD_3668c	63	85
4182985	4182889	-	antisense: RVBD_3731	63	96
4338293	4337860	-	antisense: RVBD_3860 RVBD_3861	63	433
4377266	4377336	+	antisense: RVBD_3894c	63	70
38970	38906	-	antisense: RVBD_0035	62	64
51265	51431	+	antisense: RVBD_0047c	62	166
191920	191835	-	antisense: RVBD_0161	62	85
194112	194552	+	antisense: RVBD_0165c	62	440
401388	400977	-	antisense: RVBD_0336	62	411
504854	504752	-	antisense: RVBD_0418	62	102
535645	535761	+	antisense: RVBD_0447c	62	116
751327	751281	-	antisense: RVBD_0654	62	46
761950	761847	-	antisense: RVBD_0667	62	103
946717	946599	-	antisense: RVBD_0849	62	118
1027307	1027077	-	antisense: RVBD_0921	62	230
1054975	1054916	-	antisense: RVBD_0945	62	59
1133356	1133723	+	antisense: RVBD_1014c	62	367
1224380	1224281	-	antisense: RVBD_1095	62	99
1237235	1237287	+	antisense: RVBD_1111c	62	52
1240884	1240794	-	antisense: RVBD_1115	62	90
1662595	1662440	-	antisense: RVBD_1473A	62	155
1730471	1730403	-	antisense: RVBD_1529	62	68
1792316	1792413	+	antisense: RVBD_1592c	62	97
1819904	1819782	-	antisense: RVBD_1619	62	122
1842903	1843430	+	antisense: RVBD_1637c	62	527
2010182	2010523	+	antisense: RVBD_1776c	62	341
2023108	2023058	-	antisense: RVBD_1783	62	50
2237309	2237438	+	antisense: RVBD_1993c RVBD_1992c	62	129
2363975	2363860	-	antisense: RVBD_2102	62	115
2475718	2475860	+	antisense: RVBD_2210c	62	142
2477631	2477587	-	antisense: RVBD_2212	62	44
2480515	2480570	+	antisense: RVBD_2214c	62	55
2596674	2596620	-	antisense: RVBD_2324	62	54
2686578	2686432	-	antisense: RVBD_2392	62	146
2861157	2860624	-	antisense: RVBD_2536	62	533
2998066	2998465	+	antisense: RVBD_2682c	62	399
3025985	3025917	-	antisense: RVBD_2713	62	68
3156952	3156995	+	antisense: RVBD_2848c	62	43
3289787	3289694	-	antisense: RVBD_2943	62	93
3485914	3485767	-	antisense: RVBD_3120	62	147
3491131	3491483	+	antisense: RVBD_3125c	62	352
3563562	3563611	+	antisense: RVBD_3194c	62	49
3600171	3600098	-	antisense: RVBD_3224	62	73
3629961	3630010	+	antisense: RVBD_3249c	62	49
3645939	3646057	+	antisense: RVBD_3264c RVBD_3265c	62	118
3750985	3751056	+	antisense: RVBD_3347c	62	71
3762160	3762339	+	antisense: RVBD_3350c	62	179
3992852	3992720	-	antisense: RVBD_3553	62	132
4021355	4021265	-	antisense: RVBD_3578	62	90
4068135	4067879	-	antisense: RVBD_3628	62	256
4136268	4136048	-	antisense: RVBD_3693	62	220
9571	9334	-	antisense: RVBD_0006	61	237
57940	57896	-	antisense: RVBD_0052	61	44
69984	69945	-	antisense: RVBD_0064	61	39
71810	71767	-	antisense: RVBD_0064A	61	43
157244	157430	+	antisense: RVBD_0129c	61	186
162496	162449	-	antisense: RVBD_0134	61	47
166867	166515	-	antisense: RVBD_0139	61	352
175187	175147	-	antisense: RVBD_0148	61	40
230912	230873	-	antisense: RVBD_0195	61	39
241975	242034	+	antisense: RVBD_0204c	61	59
249951	249910	-	antisense: RVBD_0209	61	41
288316	288274	-	antisense: RVBD_0237	61	42
306204	306244	+	antisense: RVBD_0254c	61	40
320338	320399	+	antisense: RVBD_0266c	61	61
325118	324948	-	antisense: RVBD_0270	61	170
339011	339053	+	antisense: RVBD_0279c	61	42
348154	348034	-	antisense: RVBD_0284	61	120
480545	480638	+	antisense: RVBD_0402c	61	93
564262	564185	-	antisense: RVBD_0473	61	77
608061	607339	-	antisense: RVBD_0515	61	722
687693	687651	-	antisense: RVBD_0589	61	42
734407	734280	-	antisense: RVBD_0639	61	127
819011	819050	+	antisense: RVBD_0726c	61	39
819196	819235	+	antisense: RVBD_0726c	61	39
854554	854593	+	antisense: RVBD_0760c	61	39
891314	891227	-	antisense: RVBD_0797	61	87
892151	892190	+	antisense: RVBD_0798c	61	39
899816	900912	+	antisense: RVBD_0806c	61	1096
914676	914745	+	antisense: RVBD_0822c	61	69
[truncated: 6,242 more rows]
