# Supplementary material for: Comparative Transcriptomics Reveal Differential Expression of Coding and Non-Coding RNAs in Clinical Strains of Mycobacterium tuberculosis
Source: Int J Mol Sci. 2024 Dec 30;26(1):217. doi: 10.3390/ijms26010217 (PMC11720245; doi:10.3390/ijms26010217)
Supplement: Supplementary file 1 [file ijms-26-00217-s001.zip › Supplementary file 4_Beijing_Total RNA_Seq.xlsx]

## Sheet: Sense
Transcription Start	Transcription Stop	Strand	Product	Expression 2	Transcript size
2500175	2500610	+	predicted RNA	3311860	435
4100542	4100296	-	predicted RNA	449056	246
2367074	2366861	-	predicted RNA	43546	213
3147305	3147562	+	predicted RNA	30129	257
2848344	2849150	+	predicted RNA	28105	806
1471672	1471592	-	predicted RNA	27607	80
3411627	3411736	+	predicted RNA	26905	109
2201324	2201261	-	predicted RNA	26462	63
784598	784532	-	predicted RNA	23688	66
2841007	2841696	+	predicted RNA	21518	689
1473351	1473306	-	predicted RNA	20967	45
2847049	2847605	+	predicted RNA	17772	556
2844590	2845172	+	predicted RNA	17766	582
2422998	2423022	+	predicted RNA	17071	24
2847874	2848227	+	predicted RNA	16827	353
2405199	2405318	+	predicted RNA	15648	119
955584	955398	-	predicted RNA	14835	186
2843873	2844440	+	predicted RNA	14418	567
2980911	2980778	-	predicted RNA	13338	133
3287832	3287660	-	predicted RNA	12474	172
937922	938022	+	predicted RNA	12051	100
2846025	2846329	+	predicted RNA	11166	304
345141	344760	-	predicted RNA	10025	381
2843489	2843687	+	predicted RNA	9813	198
2840827	2840887	+	predicted RNA	9765	60
2842584	2842709	+	predicted RNA	9126	125
2846811	2846954	+	predicted RNA	8875	143
2846693	2846716	+	predicted RNA	8218	23
565599	565489	-	predicted RNA	8196	110

## Sheet: Antisense
Transcription Start	Transcription Stop	Strand	Synonym	Product	Expression 2	Transcript size		Target genes
1476871	1473423	-	predicted RNA	antisense: J112_r21191 J112_r21187	16618767	3448		23S ribosomal RNA, 5S ribosomal RNA
1473132	1471787	-	predicted RNA	antisense: J112_r21189	584551	1345		16S ribosomal RNA
2055302	2056112	+	predicted RNA	antisense: J112_09685	113554	810		hypothetical protein
302202	302658	+	predicted RNA	antisense: J112_01360	109036	456		hypothetical protein
3498861	3499757	+	predicted RNA	antisense: J112_16800 J112_16795 J112_16805	90968	896		hypothetical protein, two component sensor histidine kinase, two component transcriptional regulatory protein
3595588	3595341	-	predicted RNA	antisense: J112_17285	89354	247
2277701	2278745	+	predicted RNA	antisense: J112_10870 J112_10865	88807	1044
4087924	4088261	+	predicted RNA	antisense: J112_19610	81569	337
2953471	2953736	+	predicted RNA	antisense: J112_14095	70346	265
2518572	2517550	-	predicted RNA	antisense: J112_12055 acpP	69265	1022
422629	420308	-	predicted RNA	antisense: J112_01885 J112_01890 dnaK	61820	2321
1222548	1221926	-	predicted RNA	antisense: J112_05910	60429	622
1339676	1338863	-	predicted RNA	antisense: J112_06455 J112_06450	59512	813
1261171	1261538	+	predicted RNA	antisense: J112_06110	57086	367
1196832	1196164	-	predicted RNA	antisense: J112_05790	53337	668
3057955	3058203	+	predicted RNA	antisense: J112_14710	50204	248
2951364	2951653	+	predicted RNA	antisense: J112_14085	50016	289
1533126	1533332	+	predicted RNA	antisense: J112_07340	49048	206
764069	759586	-	predicted RNA	antisense: rpoB J112_03575	48846	4483
3879829	3880255	+	predicted RNA	antisense: J112_18625 rpmJ	47650	426
2955221	2955024	-	predicted RNA	antisense: J112_14100	46404	197
3147633	3147930	+	predicted RNA	antisense: J112_15210	46337	297
4024092	4025130	+	predicted RNA	antisense: J112_19290 ispD	46214	1038
3414127	3414352	+	predicted RNA	antisense: nrdI	45108	225
420177	419832	-	predicted RNA	antisense: dnaK	44689	345
363502	363324	-	predicted RNA	antisense: J112_01630 J112_01635	44422	178
3499850	3500373	+	predicted RNA	antisense: J112_16805	43662	523
918012	918538	+	predicted RNA	antisense: J112_04425	43376	526
2952295	2952715	+	predicted RNA	antisense: J112_14090	42526	420
661446	660971	-	predicted RNA	antisense: J112_03055 J112_03050	42383	475
3022922	3022822	-	predicted RNA	antisense: J112_14520	42328	100
2516803	2516628	-	predicted RNA	antisense: J112_12045	41465	175
530144	528447	-	predicted RNA	antisense: groEL	40420	1697
566376	565744	-	predicted RNA	antisense: J112_02530	40174	632
1834624	1834048	-	predicted RNA	antisense: rpsA	38128	576
3497767	3498109	+	predicted RNA	antisense: J112_16795	37882	342
2276327	2277557	+	predicted RNA	antisense: J112_10865	37174	1230
2352915	2353035	+	predicted RNA	antisense: tatA	36146	120
766048	765202	-	predicted RNA	antisense: J112_03575	36133	846
2075959	2075633	-	predicted RNA	antisense: J112_09775	36093	326
3022647	3022540	-	predicted RNA	antisense: J112_14520	35972	107
1564143	1563976	-	predicted RNA	antisense: J112_07480	35334	167
3876507	3876800	+	predicted RNA	antisense: rplQ	35331	293
3295027	3295376	+	predicted RNA	antisense: J112_15770	35008	349
811992	811724	-	predicted RNA	antisense: rplX	34960	268
734412	734045	-	predicted RNA	antisense: secE nusG	34913	367
1305549	1305880	+	predicted RNA	antisense: J112_06350	34680	331
352551	351494	-	predicted RNA	antisense: J112_01575 J112_01580 J112_01570	34499	1057
4038018	4039012	+	predicted RNA	antisense: J112_19360	34204	994
804770	804580	-	predicted RNA	antisense: rpsC	34177	190
3022747	3022704	-	predicted RNA	antisense: J112_14520	34167	43
3281000	3282545	+	predicted RNA	antisense: J112_15735	34143	1545
3022307	3022216	-	predicted RNA	antisense: J112_14520	33845	91
2239124	2238855	-	predicted RNA	antisense: J112_10660	33702	269
1565528	1564958	-	predicted RNA	antisense: rpoZ J112_07495	33631	570
1365453	1365223	-	predicted RNA	antisense: J112_06585	33273	230
785665	785277	-	predicted RNA	antisense: J112_03665	33095	388
2520066	2519238	-	predicted RNA	antisense: J112_12060	32885	828
1562156	1561563	-	predicted RNA	antisense: J112_07470 J112_07465	32703	593
342396	341988	-	predicted RNA	antisense: J112_01535	32326	408
3629729	3630431	+	predicted RNA	antisense: J112_17475 J112_17465 J112_17460 J112_17470	31824	702
917537	917865	+	predicted RNA	antisense: J112_04425 J112_04420	31753	328
3292435	3293221	+	predicted RNA	antisense: J112_15770	31731	786
1039594	1039825	+	predicted RNA	antisense: J112_05025	31682	231
4039146	4040326	+	predicted RNA	antisense: J112_19360	31656	1180
751722	751612	-	predicted RNA	antisense: J112_03510	31537	110
4265281	4266236	+	predicted RNA	antisense: J112_20450	31337	955
3057008	3057063	+	predicted RNA	antisense: J112_14705	31017	55
2626036	2626069	+	predicted RNA	antisense: J112_12590	30916	33
7307	7047	-	predicted RNA	antisense: gyrB J112_00030	30656	260
1852371	1852209	-	predicted RNA	antisense: infC	30592	162
3293544	3293827	+	predicted RNA	antisense: J112_15770	30547	283
2521934	2520275	-	predicted RNA	antisense: J112_12060 J112_12065	30379	1659
736124	735717	-	predicted RNA	antisense: rplA	29596	407
766355	766149	-	predicted RNA	antisense: J112_03575	29298	206
3878928	3879117	+	predicted RNA	antisense: J112_18610	29116	189
778545	778841	+	predicted RNA	antisense: J112_03625	28549	296
1852645	1852498	-	predicted RNA	antisense: infC	28364	147
460279	460445	+	predicted RNA	antisense: J112_02055	28344	166
3627967	3628412	+	predicted RNA	antisense: J112_17455	28276	445
3244346	3243180	-	predicted RNA	antisense: J112_15680	28211	1166
2367279	2367131	-	predicted RNA	antisense: J112_11285	28028	148
3631304	3631574	+	predicted RNA	antisense: J112_17475	27755	270
604391	603848	-	predicted RNA	antisense: J112_02735	27712	543
3280540	3280818	+	predicted RNA	antisense: J112_15735	27658	278
3498403	3498774	+	predicted RNA	antisense: J112_16795	27648	371
353171	352701	-	predicted RNA	antisense: J112_01585 J112_01580	27613	470
813191	812857	-	predicted RNA	antisense: rpsH	27502	334
2072469	2072322	-	predicted RNA	antisense: J112_09755	27442	147
2956010	2955843	-	predicted RNA	antisense: J112_14105	27416	167
1224112	1222827	-	predicted RNA	antisense: J112_05915	27166	1285
3877614	3877667	+	predicted RNA	antisense: J112_18600	27017	53
294990	295580	+	predicted RNA	antisense: J112_01325	26979	590
3877735	3877904	+	predicted RNA	antisense: J112_18600	26918	169
814613	814451	-	predicted RNA	antisense: rpsE	26882	162
3628700	3628888	+	predicted RNA	antisense: J112_17455	26874	188
3144669	3145130	+	predicted RNA	antisense: infB rbfA	26830	461
3213517	3213782	+	predicted RNA	antisense: rplS J112_15545	26784	265
458810	459046	+	predicted RNA	antisense: J112_02050	26634	236
3145896	3146411	+	predicted RNA	antisense: infB	26539	515
1965092	1965244	+	predicted RNA	antisense: J112_09270	26447	152
4262334	4262727	+	predicted RNA	antisense: J112_20435	26122	393
1797763	1797236	-	predicted RNA	antisense: J112_08550 J112_08545	26033	527
3272083	3271901	-	predicted RNA	antisense: J112_15715	25876	182
1853258	1852866	-	predicted RNA	antisense: rplT rpmI	25715	392
2956585	2956329	-	predicted RNA	antisense: J112_14105	25605	256
813483	813332	-	predicted RNA	antisense: rplF	25571	151
3650149	3649914	-	predicted RNA	antisense: J112_17575	25256	235
3879171	3879678	+	predicted RNA	antisense: J112_18610 rpsM	25235	507
735472	735241	-	predicted RNA	antisense: rplA rplK	25161	231
3145230	3145407	+	predicted RNA	antisense: infB	25149	177
602928	602562	-	predicted RNA	antisense: hemC J112_02735	25138	366
1205442	1205729	+	predicted RNA	antisense: greA	25095	287
3836801	3836888	+	predicted RNA	antisense: groES	25026	87
88962	88721	-	predicted RNA	antisense: J112_00440	25013	241
805947	805476	-	predicted RNA	antisense: J112_03795 rpsQ	24983	471
765078	764837	-	predicted RNA	antisense: J112_03575	24373	241
781750	781575	-	predicted RNA	antisense: rpsL	24319	175
752069	751939	-	predicted RNA	antisense: J112_03510	24171	130
5986	5594	-	predicted RNA	antisense: gyrB	23897	392
2955764	2955543	-	predicted RNA	antisense: J112_14105	23895	221
88496	88267	-	predicted RNA	antisense: J112_00440	23760	229
3877065	3877454	+	predicted RNA	antisense: J112_18600	23628	389
3651160	3650939	-	predicted RNA	antisense: J112_17580	23584	221
1674775	1674627	-	predicted RNA	antisense: J112_07970	23572	148
2054978	2055235	+	predicted RNA	antisense: J112_09680	23520	257
1364909	1364898	-	predicted RNA	antisense: J112_06580	23437	11
783777	783749	-	predicted RNA	antisense: J112_03660	23010	28
294245	294865	+	predicted RNA	antisense: J112_01325	23006	620
2367760	2367649	-	predicted RNA	antisense: J112_11290	22995	111
764710	764176	-	predicted RNA	antisense: J112_03575	22906	534
51448	51727	+	predicted RNA	antisense: J112_00255	22848	279
89435	89129	-	predicted RNA	antisense: J112_00445	22837	306
783888	783846	-	predicted RNA	antisense: J112_03660	22610	42
1079603	1079083	-	predicted RNA	antisense: J112_05235	22601	520
767193	766414	-	predicted RNA	antisense: J112_03575	22516	779
1794968	1794648	-	predicted RNA	antisense: J112_08540	22428	320
2727747	2728049	+	predicted RNA	antisense: J112_13055	22363	302
4254070	4256397	+	predicted RNA	antisense: J112_20420 J112_20425	22295	2327
3588452	3588345	-	predicted RNA	antisense: J112_17240	22103	107
601566	601331	-	predicted RNA	antisense: hemA	22000	235
3836660	3836700	+	predicted RNA	antisense: groES	21994	40
2145459	2145518	+	predicted RNA	antisense: J112_10120	21984	59
1205286	1205390	+	predicted RNA	antisense: greA	21963	104
3245104	3244596	-	predicted RNA	antisense: J112_15680	21920	508
2133198	2133485	+	predicted RNA	antisense: J112_10035	21783	287
675638	675924	+	predicted RNA	antisense: J112_03100	21686	286
246491	246722	+	predicted RNA	antisense: J112_01130	21531	231
944405	944308	-	predicted RNA	antisense: J112_04550	21510	97
1282822	1282639	-	predicted RNA	antisense: J112_06245 J112_06250	21445	183
2084241	2084417	+	predicted RNA	antisense: J112_09795	21430	176
344516	342581	-	predicted RNA	antisense: J112_01535 J112_01540	21182	1935
2086645	2086766	+	predicted RNA	antisense: J112_09800	21126	121
3268741	3268538	-	predicted RNA	antisense: J112_15710	21005	203
1853878	1853605	-	predicted RNA	antisense: J112_08800	20955	273
3299654	3299861	+	predicted RNA	antisense: J112_15785	20844	207
2121467	2121663	+	predicted RNA	antisense: J112_09970	20773	196
3628998	3629181	+	predicted RNA	antisense: J112_17455	20769	183
2133596	2133791	+	predicted RNA	antisense: J112_10040	20717	195
735161	735001	-	predicted RNA	antisense: rplK	20466	160
804297	804282	-	predicted RNA	antisense: rpsC	20397	15
2947075	2947471	+	predicted RNA	antisense: J112_14055 J112_14060	20193	396
3290812	3291016	+	predicted RNA	antisense: J112_15765	20119	204
579555	579391	-	predicted RNA	antisense: J112_02610	20096	164
2743909	2744068	+	predicted RNA	antisense: J112_13130	19998	159
3877505	3877520	+	predicted RNA	antisense: J112_18600	19870	15
1288732	1287360	-	predicted RNA	antisense: narZ	19790	1372
1235561	1235740	+	predicted RNA	antisense: J112_05990	19774	179
636939	637030	+	predicted RNA	antisense: J112_02920	19639	91
4256623	4257057	+	predicted RNA	antisense: J112_20425	19585	434
1797898	1797847	-	predicted RNA	antisense: J112_08550	19536	51
4260347	4261456	+	predicted RNA	antisense: J112_20430 J112_20435	19519	1109
2873484	2874076	+	predicted RNA	antisense: alaS J112_13715	19483	592
1078918	1077945	-	predicted RNA	antisense: J112_05235 J112_05225 J112_05230	19260	973
3257510	3257118	-	predicted RNA	antisense: J112_15700	19207	392
3284844	3284718	-	predicted RNA	antisense: J112_15745 J112_15740	19181	126
956432	956193	-	predicted RNA	antisense: J112_04625	19147	239
8462	8199	-	predicted RNA	antisense: J112_00030	19138	263
2742142	2742608	+	predicted RNA	antisense: J112_13130	19132	466
1796643	1796114	-	predicted RNA	antisense: J112_08545	19098	529
567088	566430	-	predicted RNA	antisense: J112_02535 J112_02540	18944	658
346165	345380	-	predicted RNA	antisense: J112_01555	18846	785
767523	767337	-	predicted RNA	antisense: J112_03580	18805	186
605876	605646	-	predicted RNA	antisense: J112_02745	18698	230
2275229	2275671	+	predicted RNA	antisense: J112_10860	18689	442
1795787	1795585	-	predicted RNA	antisense: J112_08540 J112_08545	18624	202
3360846	3361015	+	predicted RNA	antisense: J112_16080	18472	169
813777	813707	-	predicted RNA	antisense: rplF	18419	70
4257615	4258242	+	predicted RNA	antisense: J112_20425	18373	627
1486344	1485848	-	predicted RNA	antisense: J112_07130	18369	496
1669718	1669295	-	predicted RNA	antisense: J112_07945	18351	423
1080775	1080344	-	predicted RNA	antisense: J112_05235	18343	431
3652043	3651915	-	predicted RNA	antisense: J112_17580	18324	128
1963156	1963360	+	predicted RNA	antisense: J112_09265	18315	204
1649948	1649784	-	predicted RNA	antisense: J112_07855	18150	164
9890	9585	-	predicted RNA	antisense: J112_00030	18118	305
3153390	3153852	+	predicted RNA	antisense: J112_15240	18023	462
1674430	1674357	-	predicted RNA	antisense: J112_07970	18013	73
341184	340771	-	predicted RNA	antisense: J112_01530 J112_01525	17936	413
1587964	1587992	+	predicted RNA	antisense: J112_07595	17813	28
3589880	3589742	-	predicted RNA	antisense: J112_17245	17782	138
2085369	2085531	+	predicted RNA	antisense: J112_09800	17677	162
1796025	1795994	-	predicted RNA	antisense: J112_08545	17662	31
3630644	3630976	+	predicted RNA	antisense: J112_17475	17635	332
2032386	2032218	-	predicted RNA	antisense: J112_09600	17619	168
2309999	2310107	+	predicted RNA	antisense: J112_10970	17607	108
3497350	3497483	+	predicted RNA	antisense: J112_16795	17540	133
3408718	3409034	+	predicted RNA	antisense: nrdF2	17462	316
786261	786230	-	predicted RNA	antisense: J112_03670	17456	31
3731779	3732023	+	predicted RNA	antisense: J112_17965	17431	244
4086620	4086856	+	predicted RNA	antisense: J112_19600	17417	236
1080017	1079781	-	predicted RNA	antisense: J112_05235	17279	236
2153950	2154394	+	predicted RNA	antisense: J112_10170	17276	444
3251991	3251551	-	predicted RNA	antisense: J112_15690	17207	440
6435	6105	-	predicted RNA	antisense: gyrB	17120	330
3296067	3296249	+	predicted RNA	antisense: J112_15775	17101	182
734821	734591	-	predicted RNA	antisense: nusG	17070	230
1339838	1339795	-	predicted RNA	antisense: J112_06455	17036	43
734494	734483	-	predicted RNA	antisense: nusG	17013	11
2083933	2084037	+	predicted RNA	antisense: J112_09795	16966	104
3728783	3728715	-	predicted RNA	antisense: J112_17960	16946	68
1648672	1648163	-	predicted RNA	antisense: J112_07850	16805	509
2743215	2743503	+	predicted RNA	antisense: J112_13130	16692	288
3101712	3101836	+	predicted RNA	antisense: J112_14945	16678	124
90215	90068	-	predicted RNA	antisense: J112_00455	16663	147
3280118	3280405	+	predicted RNA	antisense: J112_15735	16484	287
2874330	2874698	+	predicted RNA	antisense: alaS	16475	368
2018499	2018230	-	predicted RNA	antisense: J112_09535	16475	269
3347338	3347506	+	predicted RNA	antisense: J112_16005	16385	168
2154993	2155270	+	predicted RNA	antisense: J112_10170	16345	277
1833922	1833781	-	predicted RNA	antisense: rpsA	16192	141
1964023	1964125	+	predicted RNA	antisense: J112_09265 J112_09270	16186	102
1289127	1288925	-	predicted RNA	antisense: narZ	16047	202
3295614	3295801	+	predicted RNA	antisense: J112_15770	15996	187
1964660	1964798	+	predicted RNA	antisense: J112_09270	15987	138
958114	957790	-	predicted RNA	antisense: J112_04625	15962	324
603487	603070	-	predicted RNA	antisense: J112_02735	15961	417
3245688	3245476	-	predicted RNA	antisense: J112_15685	15858	212
3294076	3294679	+	predicted RNA	antisense: J112_15770	15849	603
3522544	3522463	-	predicted RNA	antisense: J112_16920	15715	81
6864	6743	-	predicted RNA	antisense: gyrB	15668	121
349081	348875	-	predicted RNA	antisense: J112_01555	15556	206
605266	605043	-	predicted RNA	antisense: J112_02740	15554	223
1566765	1566596	-	predicted RNA	antisense: J112_07500	15515	169
4346878	4346680	-	predicted RNA	antisense: J112_20795	15325	198
3272563	3272443	-	predicted RNA	antisense: J112_15715	15265	120
2871968	2872204	+	predicted RNA	antisense: J112_13710	15232	236
354439	354109	-	predicted RNA	antisense: J112_01585	15229	330
3263087	3261694	-	predicted RNA	antisense: J112_15700 J112_15705	15219	1393
2298907	2299102	+	predicted RNA	antisense: J112_10955	15190	195
2085229	2085240	+	predicted RNA	antisense: J112_09800	15154	11
2275731	2275906	+	predicted RNA	antisense: J112_10860	15152	175
1742652	1742504	-	predicted RNA	antisense: J112_08265	15126	148
575250	575052	-	predicted RNA	antisense: J112_02580	15123	198
3287533	3287407	-	predicted RNA	antisense: J112_15745	15089	126
3258398	3258204	-	predicted RNA	antisense: J112_15700	15054	194
1586509	1586654	+	predicted RNA	antisense: J112_07590	15036	145
4151647	4151809	+	predicted RNA	antisense: J112_19930	15020	162
2947721	2947876	+	predicted RNA	antisense: J112_14065	14994	155
4258861	4259377	+	predicted RNA	antisense: J112_20430 J112_20425	14889	516
1795521	1795469	-	predicted RNA	antisense: J112_08540	14879	52
1587769	1587830	+	predicted RNA	antisense: J112_07595	14848	61
1649170	1648741	-	predicted RNA	antisense: J112_07850	14710	429
3143808	3144026	+	predicted RNA	antisense: J112_15195	14677	218
3291700	3292191	+	predicted RNA	antisense: J112_15770	14605	491
3827444	3827622	+	predicted RNA	antisense: J112_18340	14600	178
3264001	3263637	-	predicted RNA	antisense: J112_15705	14455	364
4347899	4347732	-	predicted RNA	antisense: J112_20795	14405	167
902325	902167	-	predicted RNA	antisense: J112_04340	14317	158
1028265	1028164	-	predicted RNA	antisense: J112_04980	14266	101
3100910	3101269	+	predicted RNA	antisense: J112_14940	14231	359
1439049	1438784	-	predicted RNA	antisense: J112_06925	14185	265
4270008	4270028	+	predicted RNA	antisense: J112_20470	14156	20
1562551	1562469	-	predicted RNA	antisense: J112_07470	14098	82
4045578	4045734	+	predicted RNA	antisense: J112_19390	14082	156
3299940	3300006	+	predicted RNA	antisense: J112_15785	14030	66
778057	778169	+	predicted RNA	antisense: J112_03620	13998	112
247082	247258	+	predicted RNA	antisense: J112_01130	13992	176
3246610	3246435	-	predicted RNA	antisense: J112_15685	13936	175
1574198	1574500	+	predicted RNA	antisense: J112_07525 J112_07530	13871	302
3256845	3256086	-	predicted RNA	antisense: J112_15700	13866	759
4023794	4023823	+	predicted RNA	antisense: ispF	13802	29
245921	246138	+	predicted RNA	antisense: J112_01130	13793	217
1587633	1587677	+	predicted RNA	antisense: J112_07590 J112_07595	13695	44
3143579	3143739	+	predicted RNA	antisense: J112_15195	13594	160
4259911	4260271	+	predicted RNA	antisense: J112_20430	13552	360
1292666	1292355	-	predicted RNA	antisense: narY	13511	311
2036027	2035631	-	predicted RNA	antisense: J112_09610	13439	396
1486736	1486647	-	predicted RNA	antisense: J112_07130	13373	89
3409760	3409797	+	predicted RNA	antisense: J112_16335	13331	37
3249324	3249164	-	predicted RNA	antisense: J112_15685	13327	160
3152927	3153189	+	predicted RNA	antisense: J112_15240	13233	262
1027786	1027612	-	predicted RNA	antisense: J112_04980	13178	174
916172	916364	+	predicted RNA	antisense: J112_04415	13139	192
1291595	1290975	-	predicted RNA	antisense: narY	13016	620
2598883	2599080	+	predicted RNA	antisense: J112_12475	12913	197
2599244	2599260	+	predicted RNA	antisense: J112_12475	12904	16
245054	245214	+	predicted RNA	antisense: J112_01130	12877	160
3409323	3409356	+	predicted RNA	antisense: J112_16335	12845	33
3298166	3298763	+	predicted RNA	antisense: J112_15780	12827	597
2308898	2308908	+	predicted RNA	antisense: J112_10970	12815	10
1795392	1795365	-	predicted RNA	antisense: J112_08540	12737	27
2742901	2743091	+	predicted RNA	antisense: J112_13130	12726	190
2872617	2872801	+	predicted RNA	antisense: J112_13710	12716	184
1290191	1290002	-	predicted RNA	antisense: narZ	12619	189
3246282	3246048	-	predicted RNA	antisense: J112_15685	12587	234
3269385	3269347	-	predicted RNA	antisense: J112_15710	12477	38
3268263	3268232	-	predicted RNA	antisense: J112_15710	12442	31
2021619	2021456	-	predicted RNA	antisense: J112_09540	12271	163
3296441	3296595	+	predicted RNA	antisense: J112_15775	12255	154
3245391	3245236	-	predicted RNA	antisense: J112_15685	12204	155
1292238	1292075	-	predicted RNA	antisense: narY	12191	163
355169	354741	-	predicted RNA	antisense: J112_01590	12185	428
1179485	1179305	-	predicted RNA	antisense: J112_05715	12174	180
2122303	2122455	+	predicted RNA	antisense: J112_09975	12053	152
3251157	3250906	-	predicted RNA	antisense: J112_15690	12040	251
2383313	2383419	+	predicted RNA	antisense: J112_11375	11914	106
957525	957480	-	predicted RNA	antisense: J112_04625	11898	45
350331	349914	-	predicted RNA	antisense: J112_01565 J112_01560	11836	417
3246795	3246782	-	predicted RNA	antisense: J112_15685	11816	13
1289908	1289468	-	predicted RNA	antisense: narZ	11809	440
3250593	3250512	-	predicted RNA	antisense: J112_15685	11797	81
2035523	2035253	-	predicted RNA	antisense: J112_09610 J112_09605	11789	270
574270	574226	-	predicted RNA	antisense: J112_02580	11775	44
917052	917135	+	predicted RNA	antisense: J112_04420	11757	83
558218	557937	-	predicted RNA	antisense: J112_02485	11734	281
3512119	3512066	-	predicted RNA	antisense: J112_16870	11639	53
173464	173391	-	predicted RNA	antisense: J112_00805	11540	73
957361	957215	-	predicted RNA	antisense: J112_04625	11539	146
957717	957630	-	predicted RNA	antisense: J112_04625	11494	87
346583	346349	-	predicted RNA	antisense: J112_01555	11439	234
1256099	1255908	-	predicted RNA	antisense: J112_06095 J112_06100	11405	191
4262176	4262189	+	predicted RNA	antisense: J112_20435	11386	13
600806	600681	-	predicted RNA	antisense: hemA	11256	125
3410298	3410367	+	predicted RNA	antisense: J112_16335	11104	69
3259056	3258725	-	predicted RNA	antisense: J112_15700	11092	331
350635	350463	-	predicted RNA	antisense: J112_01565	11046	172
3259700	3259587	-	predicted RNA	antisense: J112_15700	11004	113
956723	956664	-	predicted RNA	antisense: J112_04625	10936	59
347884	347034	-	predicted RNA	antisense: J112_01555	10933	850
3516350	3516277	-	predicted RNA	antisense: J112_16890	10843	73
2872466	2872524	+	predicted RNA	antisense: J112_13710	10808	58
3254395	3254193	-	predicted RNA	antisense: J112_15695	10601	202
3286290	3286143	-	predicted RNA	antisense: J112_15745	10569	147
3265790	3265371	-	predicted RNA	antisense: J112_15705	10531	419
353429	353224	-	predicted RNA	antisense: J112_01585	10499	205
3245170	3245158	-	predicted RNA	antisense: J112_15685	10497	12
3151520	3151581	+	predicted RNA	antisense: J112_15235	10454	61
3265128	3264891	-	predicted RNA	antisense: J112_15705	10447	237
3250837	3250766	-	predicted RNA	antisense: J112_15690	10334	71
574146	574131	-	predicted RNA	antisense: J112_02580	10194	15
3260966	3260821	-	predicted RNA	antisense: J112_15700	10184	145
3514608	3514594	-	predicted RNA	antisense: J112_16885	10170	14
355454	355408	-	predicted RNA	antisense: J112_01590	10081	46
245826	245859	+	predicted RNA	antisense: J112_01130	9981	33
559032	558927	-	predicted RNA	antisense: J112_02490	9966	105
3252637	3252489	-	predicted RNA	antisense: J112_15695 J112_15690	9950	148
3255604	3255494	-	predicted RNA	antisense: J112_15700	9706	110
604970	604813	-	predicted RNA	antisense: J112_02740	9676	157
603748	603643	-	predicted RNA	antisense: J112_02735	9661	105
3297924	3297934	+	predicted RNA	antisense: J112_15780	9600	10
605579	605425	-	predicted RNA	antisense: J112_02745 J112_02740	9560	154
3260124	3259999	-	predicted RNA	antisense: J112_15700	9182	125
1290747	1290632	-	predicted RNA	antisense: narZ	8778	115
3265203	3265181	-	predicted RNA	antisense: J112_15705	8682	22
565349	565220	-	predicted RNA	antisense: J112_02525	8624	129
3260567	3260517	-	predicted RNA	antisense: J112_15700	8613	50
51301	51335	+	predicted RNA	antisense: J112_00255	8521	34
3259490	3259396	-	predicted RNA	antisense: J112_15700	8198	94
348268	348224	-	predicted RNA	antisense: J112_01555	7531	44
