# Supplementary material for: Comparative Transcriptomics Reveal Differential Expression of Coding and Non-Coding RNAs in Clinical Strains of Mycobacterium tuberculosis
Source: Int J Mol Sci. 2024 Dec 30;26(1):217. doi: 10.3390/ijms26010217 (PMC11720245; doi:10.3390/ijms26010217)
Supplement: Supplementary file 1 [file ijms-26-00217-s001.zip › Supplementary file 5_KZN_Total RNA_Seq.xlsx]

## Sheet: Sense
Transcription Start	Transcription Stop	Strand	Name	Product	Expression 2	Transcript Size
1916326	1915893	-	-	predicted RNA	2645192	433
4088522	4088279	-	-	predicted RNA	823707	243
3150452	3150299	-	-	predicted RNA	44351	153
760567	760512	-	-	predicted RNA	19341	55
2570327	2570508	+	-	predicted RNA	16993	181
3214066	3214350	+	-	predicted RNA	9878	284
3446158	3445981	-	-	predicted RNA	9622	177
3473787	3473720	-	-	predicted RNA	8490	67
2932920	2932999	+	-	predicted RNA	6684	79
2849864	2849955	+	-	predicted RNA	4775	91

## Sheet: Antisense
Transcription Start	Transcription Stop	Strand	Synonym	Product	Expression 2	Transcript size			Target genes
2935096	2938727	+	predicted RNA	antisense: TBXG_005101 TBXG_005102	20339214	3631			23S ribosomal RNA, 5S ribosomal RNA
2938852	2940204	+	predicted RNA	antisense: TBXG_005103	1006564	1352			16S ribosomal RNA
4340716	4340109	-	predicted RNA	antisense: TBXG_003893 TBXG_003894	72274	607			10 kda culture filtrate antigen esxB, 6 kda early secretory antigenic target esxA
423545	423241	-	predicted RNA	antisense: TBXG_000352	70989	304			chaperone dnaK
2138015	2137686	-	predicted RNA	antisense: TBXG_001935	70266	329			heat shock protein hspX
424683	424291	-	predicted RNA	antisense: TBXG_000353 TBXG_000352	67516	392
4075947	4076216	+	predicted RNA	antisense: TBXG_003659	62709	269
1898753	1898880	+	predicted RNA	antisense: TBXG_001718	61092	127
3871147	3871546	+	predicted RNA	antisense: TBXG_004050 TBXG_003482	52116	399
3649727	3649577	-	predicted RNA	antisense: TBXG_003297	46207	150
425469	425117	-	predicted RNA	antisense: TBXG_000354 TBXG_000353	42470	352
786729	786159	-	predicted RNA	antisense: TBXG_000691	40953	570
424194	423950	-	predicted RNA	antisense: TBXG_000352	40729	244
2587876	2588140	+	predicted RNA	antisense: TBXG_002346	37332	264
423827	423804	-	predicted RNA	antisense: TBXG_000352	35436	23
422998	422893	-	predicted RNA	antisense: TBXG_000352	35399	105
782987	782808	-	predicted RNA	antisense: TBXG_000689	34661	179
424797	424746	-	predicted RNA	antisense: TBXG_000353	33403	51
355032	354827	-	predicted RNA	antisense: TBXG_000295 TBXG_000294	33273	205
782684	782465	-	predicted RNA	antisense: TBXG_000688	33128	219
3047013	3047048	+	predicted RNA	antisense: TBXG_002741	32877	35
423727	423664	-	predicted RNA	antisense: TBXG_000352	32682	63
3501616	3501748	+	predicted RNA	antisense: TBXG_003157	30417	132
2570089	2570230	+	predicted RNA	antisense: TBXG_002334	29382	141
734733	734556	-	predicted RNA	antisense: TBXG_000643	28671	177
3867852	3868027	+	predicted RNA	antisense: TBXG_003477	28475	175
3627561	3627970	+	predicted RNA	antisense: TBXG_003276	28097	409
3628284	3628443	+	predicted RNA	antisense: TBXG_003276	27795	159
1356871	1356661	-	predicted RNA	antisense: TBXG_001220	27784	210
3214418	3215462	+	predicted RNA	antisense: TBXG_002895	26650	1044
806641	806617	-	predicted RNA	antisense: TBXG_000716	25922	24
4010521	4011636	+	predicted RNA	antisense: TBXG_003595 TBXG_003596 TBXG_003597	25156	1115
805835	805669	-	predicted RNA	antisense: TBXG_000714	24219	166
784795	784386	-	predicted RNA	antisense: TBXG_000690	24090	409
917478	918497	+	predicted RNA	antisense: TBXG_000830 TBXG_000831	24057	1019
2138330	2138203	-	predicted RNA	antisense: TBXG_001936	23542	127
354703	354640	-	predicted RNA	antisense: TBXG_000293	23472	63
3188311	3189964	+	predicted RNA	antisense: TBXG_002869 TBXG_002870	23460	1653
2849052	2849318	+	predicted RNA	antisense: TBXG_002572 TBXG_002571	23293	266
736495	736071	-	predicted RNA	antisense: TBXG_000645	23231	424
2847909	2848356	+	predicted RNA	antisense: TBXG_002570 TBXG_002569	23032	447
2569186	2569583	+	predicted RNA	antisense: TBXG_002333 TBXG_002332	22693	397
764728	760618	-	predicted RNA	antisense: TBXG_000673 TBXG_000672	22216	4110
3884366	3884285	-	predicted RNA	antisense: TBXG_003495	21583	81
3628591	3628722	+	predicted RNA	antisense: TBXG_003276	21432	131
4253453	4254232	+	predicted RNA	antisense: TBXG_003821	21350	779
1265998	1265729	-	predicted RNA	antisense: TBXG_001122	20987	269
2139682	2139672	-	predicted RNA	antisense: TBXG_001936	20517	10
735809	735736	-	predicted RNA	antisense: TBXG_000644	20343	73
2139789	2139766	-	predicted RNA	antisense: TBXG_001936	20114	23
2739308	2739836	+	predicted RNA	antisense: TBXG_002477	20039	528
3106359	3106107	-	predicted RNA	antisense: TBXG_002787	19981	252
783658	783178	-	predicted RNA	antisense: TBXG_000690 TBXG_000689	19749	480
4026199	4026350	+	predicted RNA	antisense: TBXG_003609	19687	151
2301146	2300951	-	predicted RNA	antisense: TBXG_002105	19416	195
813045	812851	-	predicted RNA	antisense: TBXG_000722	19400	194
3588038	3587760	-	predicted RNA	antisense: TBXG_003237	19137	278
1200188	1199890	-	predicted RNA	antisense: TBXG_001058 TBXG_001057	18985	298
735668	735604	-	predicted RNA	antisense: TBXG_000644	18810	64
1674057	1673955	-	predicted RNA	antisense: TBXG_001517	18726	102
3670281	3670895	+	predicted RNA	antisense: TBXG_003318	18459	614
806770	806692	-	predicted RNA	antisense: TBXG_000717 TBXG_000716	18442	78
3102616	3103051	+	predicted RNA	antisense: TBXG_002784 TBXG_002783	18384	435
4026615	4026931	+	predicted RNA	antisense: TBXG_003609	18366	316
1169065	1169230	+	predicted RNA	antisense: TBXG_001030	18037	165
2338372	2338224	-	predicted RNA	antisense: TBXG_002141	18034	148
3206420	3205871	-	predicted RNA	antisense: TBXG_002887	17825	549
2288976	2288792	-	predicted RNA	antisense: TBXG_002092	17279	184
1266282	1266075	-	predicted RNA	antisense: TBXG_001123	16885	207
2625011	2625196	+	predicted RNA	antisense: TBXG_002380	16875	185
766952	766151	-	predicted RNA	antisense: TBXG_000673	16755	801
7335	7224	-	predicted RNA	antisense: TBXG_000005	16747	111
2346786	2347040	+	predicted RNA	antisense: TBXG_002145	16640	254
2839175	2838725	-	predicted RNA	antisense: TBXG_002562 TBXG_002561	16634	450
735519	735491	-	predicted RNA	antisense: TBXG_000644	16616	28
1357912	1357712	-	predicted RNA	antisense: TBXG_001222 TBXG_001221	16315	200
4025308	4025631	+	predicted RNA	antisense: TBXG_003609	16301	323
3868095	3868134	+	predicted RNA	antisense: TBXG_003477	15648	39
4024861	4025093	+	predicted RNA	antisense: TBXG_003609	15454	232
1357383	1356936	-	predicted RNA	antisense: TBXG_001221	15449	447
3589707	3589679	-	predicted RNA	antisense: TBXG_003238	15338	28
459115	459186	+	predicted RNA	antisense: TBXG_000382	15095	71
2851008	2851772	+	predicted RNA	antisense: TBXG_002574 TBXG_002573	14970	764
1052654	1052448	-	predicted RNA	antisense: TBXG_000958 TBXG_000957	14956	206
1135280	1134804	-	predicted RNA	antisense: TBXG_001020	14909	476
2738446	2739243	+	predicted RNA	antisense: TBXG_002477 TBXG_002476	14855	797
6518	6473	-	predicted RNA	antisense: TBXG_000005	14311	45
2138697	2138539	-	predicted RNA	antisense: TBXG_001936	14259	158
806434	806402	-	predicted RNA	antisense: TBXG_000715	14108	32
3669582	3670227	+	predicted RNA	antisense: TBXG_003318	13783	645
765980	765741	-	predicted RNA	antisense: TBXG_000673	13755	239
784083	783878	-	predicted RNA	antisense: TBXG_000690	13691	205
734430	734328	-	predicted RNA	antisense: TBXG_000642	13577	102
2335965	2335902	-	predicted RNA	antisense: TBXG_002139	13478	63
2626100	2626279	+	predicted RNA	antisense: TBXG_002381	13416	179
355899	355686	-	predicted RNA	antisense: TBXG_000295	13259	213
1674274	1674170	-	predicted RNA	antisense: TBXG_001518	13215	104
1992275	1991999	-	predicted RNA	antisense: TBXG_001802 TBXG_001801	13072	276
3502390	3502624	+	predicted RNA	antisense: TBXG_003158	12938	234
3589478	3589190	-	predicted RNA	antisense: TBXG_003238	12919	288
604312	604171	-	predicted RNA	antisense: TBXG_000515	12791	141
2366993	2366494	-	predicted RNA	antisense: TBXG_002163	12679	499
1990636	1990583	-	predicted RNA	antisense: TBXG_001801	12623	53
2627079	2627776	+	predicted RNA	antisense: TBXG_002382	12602	697
2925754	2925919	+	predicted RNA	antisense: TBXG_002635	12560	165
1131426	1130875	-	predicted RNA	antisense: TBXG_001020	12552	551
2289535	2289169	-	predicted RNA	antisense: TBXG_002093	12437	366
355359	355270	-	predicted RNA	antisense: TBXG_000295	12388	89
604579	604507	-	predicted RNA	antisense: TBXG_000515	12325	72
3853142	3853291	+	predicted RNA	antisense: TBXG_003465	12238	149
1267722	1267148	-	predicted RNA	antisense: TBXG_001123	11997	574
6081	5955	-	predicted RNA	antisense: TBXG_000005	11810	126
765624	765113	-	predicted RNA	antisense: TBXG_000673	11668	511
3502182	3502333	+	predicted RNA	antisense: TBXG_003158	11645	151
4249435	4249667	+	predicted RNA	antisense: TBXG_003818	11320	232
734858	734833	-	predicted RNA	antisense: TBXG_000643	11249	25
1268950	1268501	-	predicted RNA	antisense: TBXG_001124 TBXG_001123	11242	449
2626921	2627011	+	predicted RNA	antisense: TBXG_002382	11201	90
1539235	1539161	-	predicted RNA	antisense: TBXG_001405	11056	74
1066193	1065922	-	predicted RNA	antisense: TBXG_000970	10950	271
764973	764883	-	predicted RNA	antisense: TBXG_000673	10752	90
4243650	4244221	+	predicted RNA	antisense: TBXG_003816 TBXG_003817	10738	571
4107080	4107050	-	predicted RNA	antisense: TBXG_003692	10724	30
1131723	1131542	-	predicted RNA	antisense: TBXG_001020	10673	181
345029	344898	-	predicted RNA	antisense: TBXG_000288	10572	131
2337385	2337143	-	predicted RNA	antisense: TBXG_002139	10543	242
1132195	1131969	-	predicted RNA	antisense: TBXG_001020	10283	226
1268400	1268201	-	predicted RNA	antisense: TBXG_001123	10240	199
1669556	1669515	-	predicted RNA	antisense: TBXG_001514	10202	41
3668647	3668860	+	predicted RNA	antisense: TBXG_003315 TBXG_003316	10177	213
3665864	3665737	-	predicted RNA	antisense: TBXG_003313	10024	127
2825552	2825372	-	predicted RNA	antisense: TBXG_002548	9966	180
2752709	2752816	+	predicted RNA	antisense: TBXG_002489	9965	107
4245114	4245178	+	predicted RNA	antisense: TBXG_003817	9951	64
1137089	1137068	-	predicted RNA	antisense: TBXG_001020	9922	21
1132672	1132507	-	predicted RNA	antisense: TBXG_001020	9904	165
3884725	3884680	-	predicted RNA	antisense: TBXG_003495	9901	45
1539999	1539967	-	predicted RNA	antisense: TBXG_001405	9874	32
3187714	3188247	+	predicted RNA	antisense: TBXG_002869	9849	533
1135531	1135402	-	predicted RNA	antisense: TBXG_001020	9831	129
1200685	1200642	-	predicted RNA	antisense: TBXG_001058	9534	43
1564923	1564483	-	predicted RNA	antisense: TBXG_001435	9414	440
4346948	4347015	+	predicted RNA	antisense: TBXG_003898	9127	67
3509795	3508616	-	predicted RNA	antisense: TBXG_003163 TBXG_003164	9011	1179
4025209	4025230	+	predicted RNA	antisense: TBXG_003609	8774	21
1671346	1671325	-	predicted RNA	antisense: TBXG_001514	8714	21
1125804	1125825	+	predicted RNA	antisense: TBXG_001018	8509	21
572315	572299	-	predicted RNA	antisense: TBXG_000484	8410	16
4249238	4249267	+	predicted RNA	antisense: TBXG_003818	8381	29
1260190	1259963	-	predicted RNA	antisense: TBXG_001116	8380	227
3567877	3568192	+	predicted RNA	antisense: TBXG_003219	8355	315
2336942	2336822	-	predicted RNA	antisense: TBXG_002139	8199	120
1260704	1260612	-	predicted RNA	antisense: TBXG_001116	8117	92
2850760	2850903	+	predicted RNA	antisense: TBXG_002573	8112	143
3507779	3507347	-	predicted RNA	antisense: TBXG_003163	8011	432
3669155	3669260	+	predicted RNA	antisense: TBXG_003317 TBXG_003316	7904	105
574621	574412	-	predicted RNA	antisense: TBXG_000486	7872	209
2300589	2300150	-	predicted RNA	antisense: TBXG_002104	7747	439
1051454	1051187	-	predicted RNA	antisense: TBXG_000957	7590	267
1136200	1135593	-	predicted RNA	antisense: TBXG_001020	7486	607
347073	345479	-	predicted RNA	antisense: TBXG_000289 TBXG_000288	7386	1594
3109496	3109408	-	predicted RNA	antisense: TBXG_002789	7354	88
1134604	1134466	-	predicted RNA	antisense: TBXG_001020	7352	138
916984	917069	+	predicted RNA	antisense: TBXG_000830	7271	85
2299899	2299737	-	predicted RNA	antisense: TBXG_002104	7214	162
1133813	1133715	-	predicted RNA	antisense: TBXG_001020	7134	98
3508015	3507851	-	predicted RNA	antisense: TBXG_003163	7073	164
3508544	3508197	-	predicted RNA	antisense: TBXG_003163	7001	347
1565234	1565064	-	predicted RNA	antisense: TBXG_001435	6802	170
4248701	4248733	+	predicted RNA	antisense: TBXG_003817	6740	32
1566531	1566073	-	predicted RNA	antisense: TBXG_001435	6512	458
349043	348347	-	predicted RNA	antisense: TBXG_000289 TBXG_000290	6467	696
344061	343655	-	predicted RNA	antisense: TBXG_000287 TBXG_000286	6385	406
345275	345121	-	predicted RNA	antisense: TBXG_000288	6336	154
2367240	2367050	-	predicted RNA	antisense: TBXG_002163	6253	190
1572342	1572114	-	predicted RNA	antisense: TBXG_001435	6220	228
1269731	1269627	-	predicted RNA	antisense: TBXG_001125	6200	104
4250338	4250407	+	predicted RNA	antisense: TBXG_003818	6073	69
1568723	1568552	-	predicted RNA	antisense: TBXG_001435	6041	171
733857	733823	-	predicted RNA	antisense: TBXG_005008	6034	34
3664274	3664262	-	predicted RNA	antisense: TBXG_003311	6030	12
1269819	1269787	-	predicted RNA	antisense: TBXG_001125	5858	32
347337	347138	-	predicted RNA	antisense: TBXG_000289	5726	199
348022	347727	-	predicted RNA	antisense: TBXG_000289	5690	295
1225932	1226750	+	predicted RNA	antisense: TBXG_001085 TBXG_001084	5597	818
1003676	1003660	-	predicted RNA	antisense: TBXG_000910	5591	16
603657	603648	-	predicted RNA	antisense: TBXG_000515	5410	9
351884	351801	-	predicted RNA	antisense: TBXG_000290	5179	83
1003184	1003075	-	predicted RNA	antisense: TBXG_000910	4958	109
3508146	3508131	-	predicted RNA	antisense: TBXG_003163	4641	15
1569485	1569438	-	predicted RNA	antisense: TBXG_001435	4600	47
1572058	1571986	-	predicted RNA	antisense: TBXG_001435	4591	72
1572561	1572483	-	predicted RNA	antisense: TBXG_001435	4223	78
345402	345351	-	predicted RNA	antisense: TBXG_000288	4190	51
352398	352249	-	predicted RNA	antisense: TBXG_000290	3853	149
