# Supplementary material for: Comparative Transcriptomics Reveal Differential Expression of Coding and Non-Coding RNAs in Clinical Strains of Mycobacterium tuberculosis
Source: Int J Mol Sci. 2024 Dec 30;26(1):217. doi: 10.3390/ijms26010217 (PMC11720245; doi:10.3390/ijms26010217)
Supplement: Supplementary file 1 [file ijms-26-00217-s001.zip › Supplementary file 6_H37Rv_Total RNA_Seq.xlsx]

## Sheet: Sense
Transcription Start	Transcription Stop	Strand	Product	Expression 2	Transcript size
2500391	2500860	+	predicted RNA	989434	469
3467981	3468351	+	predicted RNA	736067	370
4101130	4100839	-	predicted RNA	606357	291
4100850	4101130	+	predicted RNA	304739	280
2500850	2500391	-	predicted RNA	276989	459
3468341	3467986	-	predicted RNA	53743	355
759799	759735	-	predicted RNA	5849	64
696942	697133	+	predicted RNA	5468	191
2684655	2684536	-	predicted RNA	4856	119
3243661	3243518	-	predicted RNA	3598	143
1735952	1735757	-	predicted RNA	2258	195
2626232	2626200	-	predicted RNA	1678	32
3023443	3023459	+	predicted RNA	999	16

## Sheet: Anrisense
Transcription Start	Transcription Stop	Strand	Synonym	Product	Expression 2	Transcript size			Target Genes
1477034	1473524	-	predicted RNA	antisense: RVBD_6019 RVBD_6020	6961727	3510			5S ribosomal RNA, 23S ribosomal RNA
1473254	1471924	-	predicted RNA	antisense: RVBD_6018	285610	1330			16S ribosomal RNA
2278267	2278936	+	predicted RNA	antisense: RVBD_2031c RVBD_2030c	53772	669			erythromycin esterase, heat shock protein HspX
4088498	4088887	+	predicted RNA	antisense: RVBD_3648c	41378	389			cold shock protein A CspA
4353111	4352435	-	predicted RNA	antisense: RVBD_3874 RVBD_3875	28944	676			early secretory antigenic target EsxA, ESAT-6-like protein EsxB
1260693	1261669	+	predicted RNA	antisense: RVBD_1133c	26659	976
918201	918640	+	predicted RNA	antisense: RVBD_0824c	23970	439
1341357	1340410	-	predicted RNA	antisense: RVBD_1197 RVBD_1196 RVBD_1198	22656	947
1222519	1222242	-	predicted RNA	antisense: RVBD_1094	21635	277
2518727	2517772	-	predicted RNA	antisense: RVBD_2245 RVBD_2244	21253	955
3343251	3343841	+	predicted RNA	antisense: RVBD_2986c	21147	590
2277902	2278066	+	predicted RNA	antisense: RVBD_2030c	19601	164
1834728	1834437	-	predicted RNA	antisense: RVBD_1630	19568	291
917764	917883	+	predicted RNA	antisense: RVBD_0824c	19171	119
2626185	2626684	+	predicted RNA	antisense: RVBD_2348c RVBD_2347c	18788	499
786018	785279	-	predicted RNA	antisense: RVBD_0685	18090	739
3499683	3499846	+	predicted RNA	antisense: RVBD_3133c	17952	163
2277423	2277710	+	predicted RNA	antisense: RVBD_2030c	17831	287
2250947	2251063	+	predicted RNA	antisense: RVBD_2004c RVBD_2005c	16895	116
1222191	1222087	-	predicted RNA	antisense: RVBD_1094	16547	104
2055946	2056044	+	predicted RNA	antisense: RVBD_1813c	16217	98
2952643	2952894	+	predicted RNA	antisense: RVBD_2626c	15819	251
2353133	2353177	+	predicted RNA	antisense: RVBD_2094c	15534	44
4265805	4266570	+	predicted RNA	antisense: RVBD_3804c	15338	765
736175	735780	-	predicted RNA	antisense: RVBD_0641	15230	395
804821	804732	-	predicted RNA	antisense: RVBD_0707	15204	89
1795194	1794828	-	predicted RNA	antisense: RVBD_1594	15159	366
2121535	2122118	+	predicted RNA	antisense: RVBD_1872c RVBD_1871c	14763	583
3492389	3492315	-	predicted RNA	antisense: RVBD_3127	14640	74
530240	528435	-	predicted RNA	antisense: RVBD_0440	14611	1805
2278155	2278209	+	predicted RNA	antisense: RVBD_2030c	14490	54
4024702	4025621	+	predicted RNA	antisense: RVBD_3583c RVBD_3582c	14331	919
1309117	1309106	-	predicted RNA	antisense: RVBD_1177	14112	11
352223	351615	-	predicted RNA	antisense: RVBD_0289 RVBD_0287 RVBD_0288	14073	608
1795666	1795644	-	predicted RNA	antisense: RVBD_1594	13951	22
3895056	3894745	-	predicted RNA	antisense: RVBD_3478	13931	311
2625994	2626075	+	predicted RNA	antisense: RVBD_2346c	13830	81
803588	803147	-	predicted RNA	antisense: RVBD_0704 RVBD_0705	13811	441
3147951	3148242	+	predicted RNA	antisense: RVBD_2840c	13700	291
422661	419834	-	predicted RNA	antisense: RVBD_0350 RVBD_0351 RVBD_0352	12594	2827
88870	88711	-	predicted RNA	antisense: RVBD_0079	12567	159
3877064	3877263	+	predicted RNA	antisense: RVBD_3456c	12508	199
763767	762979	-	predicted RNA	antisense: RVBD_0667 RVBD_0668	12490	788
1039697	1039849	+	predicted RNA	antisense: RVBD_0931c	12476	152
2122216	2123011	+	predicted RNA	antisense: RVBD_1872c	12456	795
1259324	1259348	+	predicted RNA	antisense: RVBD_1133c	12404	24
801624	801313	-	predicted RNA	antisense: RVBD_0702 RVBD_0701	12369	311
3629710	3630774	+	predicted RNA	antisense: RVBD_3251c RVBD_3252c RVBD_3250c RVBD_3249c	12326	1064
1259413	1259681	+	predicted RNA	antisense: RVBD_1133c	12209	268
3837047	3837631	+	predicted RNA	antisense: RVBD_3418c RVBD_3417c	12185	584
1562485	1561663	-	predicted RNA	antisense: RVBD_1387 RVBD_1386	11992	822
1259854	1259969	+	predicted RNA	antisense: RVBD_1133c	11866	115
792317	792020	-	predicted RNA	antisense: RVBD_0692 RVBD_0693	11861	297
1000451	1000418	-	predicted RNA	antisense: RVBD_0896	11786	33
762595	761178	-	predicted RNA	antisense: RVBD_0667	11770	1417
801090	800343	-	predicted RNA	antisense: RVBD_0700 RVBD_0701	11754	747
3879765	3880764	+	predicted RNA	antisense: RVBD_3462c RVBD_3461c RVBD_3460c RVBD_3459c	11092	999
2951640	2952033	+	predicted RNA	antisense: RVBD_2625c	10978	393
352925	352883	-	predicted RNA	antisense: RVBD_0289	10967	42
761117	760809	-	predicted RNA	antisense: RVBD_0667	10965	308
301808	302650	+	predicted RNA	antisense: RVBD_0250c RVBD_0251c	10790	842
814681	814483	-	predicted RNA	antisense: RVBD_0721	10734	198
1339748	1339429	-	predicted RNA	antisense: RVBD_1196	10682	319
2521872	2521405	-	predicted RNA	antisense: RVBD_2247	10503	467
765934	765369	-	predicted RNA	antisense: RVBD_0668	10474	565
1852551	1852345	-	predicted RNA	antisense: RVBD_1641	10453	206
3414273	3414867	+	predicted RNA	antisense: RVBD_3053c RVBD_3052c	10088	594
1853409	1853254	-	predicted RNA	antisense: RVBD_1643	9903	155
2460673	2460477	-	predicted RNA	antisense: RVBD_2196	9779	196
735387	735138	-	predicted RNA	antisense: RVBD_0640	9703	249
3388040	3388261	+	predicted RNA	antisense: RVBD_3029c RVBD_3028c	9652	221
363466	363310	-	predicted RNA	antisense: RVBD_0298	9571	156
2424610	2424724	+	predicted RNA	antisense: RVBD_2162c	9489	114
734430	734219	-	predicted RNA	antisense: RVBD_0638 RVBD_0639	9483	211
3895348	3895163	-	predicted RNA	antisense: RVBD_3478	9451	185
2072604	2072590	-	predicted RNA	antisense: RVBD_1827	9410	14
2953874	2953964	+	predicted RNA	antisense: RVBD_2627c	9370	90
3588816	3588649	-	predicted RNA	antisense: RVBD_3211	9364	167
1853182	1852966	-	predicted RNA	antisense: RVBD_1642	9189	216
781847	781642	-	predicted RNA	antisense: RVBD_0682	9073	205
805728	805174	-	predicted RNA	antisense: RVBD_0708 RVBD_0709	9037	554
1565300	1565037	-	predicted RNA	antisense: RVBD_1390	8937	263
2520271	2519993	-	predicted RNA	antisense: RVBD_2246	8923	278
1796510	1796300	-	predicted RNA	antisense: RVBD_1595	8908	210
760205	760009	-	predicted RNA	antisense: RVBD_0667	8877	196
1365625	1365300	-	predicted RNA	antisense: RVBD_1222	8858	325
2956901	2956569	-	predicted RNA	antisense: RVBD_2629	8773	332
751906	751665	-	predicted RNA	antisense: RVBD_0655	8769	241
2276548	2276576	+	predicted RNA	antisense: RVBD_2030c	8669	28
3877934	3878563	+	predicted RNA	antisense: RVBD_3457c	8557	629
1574194	1574735	+	predicted RNA	antisense: RVBD_1397c RVBD_1398c	8494	541
2423024	2423351	+	predicted RNA	antisense: RVBD_2162c RVBD_2161c	8472	327
813083	812889	-	predicted RNA	antisense: RVBD_0718	8463	194
3877358	3877375	+	predicted RNA	antisense: RVBD_3456c	8462	17
1797583	1797397	-	predicted RNA	antisense: RVBD_1596	8434	186
3090706	3090774	+	predicted RNA	antisense: RVBD_2783c	8403	68
1197880	1196277	-	predicted RNA	antisense: RVBD_1073 RVBD_1072	8384	1603
815492	815466	-	predicted RNA	antisense: RVBD_0723	8360	26
785087	784438	-	predicted RNA	antisense: RVBD_0685 RVBD_0684	8322	649
1533268	1533453	+	predicted RNA	antisense: RVBD_1361c	8222	185
3630938	3631929	+	predicted RNA	antisense: RVBD_3252c	8213	991
3388648	3388669	+	predicted RNA	antisense: RVBD_3029c	8185	21
4040158	4040238	+	predicted RNA	antisense: RVBD_3596c	8158	80
4040443	4040903	+	predicted RNA	antisense: RVBD_3596c	8158	460
1613756	1613561	-	predicted RNA	antisense: RVBD_1436	8000	195
2239489	2239053	-	predicted RNA	antisense: RVBD_1996	7978	436
3411950	3412142	+	predicted RNA	antisense: RVBD_3050c RVBD_3051c	7978	192
3877703	3877872	+	predicted RNA	antisense: RVBD_3457c	7857	169
3650657	3650266	-	predicted RNA	antisense: RVBD_3269 RVBD_3270	7856	391
752167	751984	-	predicted RNA	antisense: RVBD_0655	7798	183
1339349	1338985	-	predicted RNA	antisense: RVBD_1195	7708	364
766713	766518	-	predicted RNA	antisense: RVBD_0668	7668	195
5967	5802	-	predicted RNA	antisense: RVBD_0005	7588	165
813544	813295	-	predicted RNA	antisense: RVBD_0718 RVBD_0719	7553	249
3590178	3590145	-	predicted RNA	antisense: RVBD_3212	7329	33
3213760	3214123	+	predicted RNA	antisense: RVBD_2903c RVBD_2904c	7258	363
2030706	2030396	-	predicted RNA	antisense: RVBD_1792A RVBD_1793 RVBD_1792	7253	310
7296	7110	-	predicted RNA	antisense: RVBD_0005	7164	186
802782	802554	-	predicted RNA	antisense: RVBD_0704	7116	228
3090903	3091131	+	predicted RNA	antisense: RVBD_2783c	7091	228
4038817	4039082	+	predicted RNA	antisense: RVBD_3596c	7090	265
3278355	3278596	+	predicted RNA	antisense: RVBD_2940c	6924	241
4266635	4266668	+	predicted RNA	antisense: RVBD_3804c	6879	33
3285165	3284977	-	predicted RNA	antisense: RVBD_2942 RVBD_2941	6870	188
2459315	2459167	-	predicted RNA	antisense: RVBD_2195	6751	148
3058087	3058522	+	predicted RNA	antisense: RVBD_2745c	6727	435
3388321	3388568	+	predicted RNA	antisense: RVBD_3029c	6724	247
4256497	4256677	+	predicted RNA	antisense: RVBD_3800c	6662	180
458826	459071	+	predicted RNA	antisense: RVBD_0383c	6648	245
1365204	1364678	-	predicted RNA	antisense: RVBD_1221	6638	526
4262954	4263136	+	predicted RNA	antisense: RVBD_3801c	6588	182
1424392	1424214	-	predicted RNA	antisense: RVBD_1274	6526	178
1040204	1040399	+	predicted RNA	antisense: RVBD_0932c	6520	195
3879264	3879396	+	predicted RNA	antisense: RVBD_3458c	6494	132
815018	814758	-	predicted RNA	antisense: RVBD_0722 RVBD_0721	6492	260
4039138	4039476	+	predicted RNA	antisense: RVBD_3596c	6460	338
3412229	3412408	+	predicted RNA	antisense: RVBD_3051c	6441	179
3414946	3415301	+	predicted RNA	antisense: RVBD_3053c	6426	355
1029082	1028921	-	predicted RNA	antisense: RVBD_0922	6424	161
4039544	4039586	+	predicted RNA	antisense: RVBD_3596c	6334	42
2955503	2955291	-	predicted RNA	antisense: RVBD_2628	6297	212
1669635	1669513	-	predicted RNA	antisense: RVBD_1479	6220	122
1204079	1203758	-	predicted RNA	antisense: RVBD_1079 RVBD_1078	6209	321
2521002	2520499	-	predicted RNA	antisense: RVBD_2247 RVBD_2246	6200	503
3652017	3650823	-	predicted RNA	antisense: RVBD_3270	6087	1194
604140	603929	-	predicted RNA	antisense: RVBD_0511	5995	211
760586	760309	-	predicted RNA	antisense: RVBD_0667	5993	277
2956410	2956144	-	predicted RNA	antisense: RVBD_2629	5993	266
3587813	3587714	-	predicted RNA	antisense: RVBD_3211	5968	99
3506464	3506289	-	predicted RNA	antisense: RVBD_3139	5937	175
3835447	3836209	+	predicted RNA	antisense: RVBD_3417c	5841	762
4256137	4256281	+	predicted RNA	antisense: RVBD_3800c	5796	144
2072959	2072722	-	predicted RNA	antisense: RVBD_1827	5784	237
3413199	3413667	+	predicted RNA	antisense: RVBD_3051c	5632	468
1040644	1040711	+	predicted RNA	antisense: RVBD_0932c	5623	67
4261811	4262060	+	predicted RNA	antisense: RVBD_3801c	5621	249
2739741	2739979	+	predicted RNA	antisense: RVBD_2441c	5553	238
3894465	3894393	-	predicted RNA	antisense: RVBD_3477	5495	72
3146342	3146737	+	predicted RNA	antisense: RVBD_2839c	5434	395
802157	801947	-	predicted RNA	antisense: RVBD_0702 RVBD_0703	5431	210
6163	6121	-	predicted RNA	antisense: RVBD_0005	5430	42
1486356	1486215	-	predicted RNA	antisense: RVBD_1323	5380	141
3090077	3090254	+	predicted RNA	antisense: RVBD_2782c	5375	177
792987	792752	-	predicted RNA	antisense: RVBD_0693	5239	235
1038422	1038496	+	predicted RNA	antisense: RVBD_0931c	5064	74
4257368	4257535	+	predicted RNA	antisense: RVBD_3800c	5027	167
2519476	2519402	-	predicted RNA	antisense: RVBD_2246	5006	74
2084144	2084255	+	predicted RNA	antisense: RVBD_1836c	4985	111
3413737	3414221	+	predicted RNA	antisense: RVBD_3051c	4852	484
1065506	1065329	-	predicted RNA	antisense: RVBD_0954	4842	177
423336	422717	-	predicted RNA	antisense: RVBD_0352	4835	619
4054461	4055588	+	predicted RNA	antisense: RVBD_3614c RVBD_3615c RVBD_3616c	4815	1127
2348815	2348859	+	predicted RNA	antisense: RVBD_2091c	4812	44
4262710	4262766	+	predicted RNA	antisense: RVBD_3801c	4803	56
3282412	3282482	+	predicted RNA	antisense: RVBD_2940c	4680	70
1309949	1309889	-	predicted RNA	antisense: RVBD_1178	4617	60
3057225	3057440	+	predicted RNA	antisense: RVBD_2743c RVBD_2744c	4585	215
2956052	2956034	-	predicted RNA	antisense: RVBD_2629	4583	18
3145549	3145716	+	predicted RNA	antisense: RVBD_2839c	4544	167
3245327	3245166	-	predicted RNA	antisense: RVBD_2930	4442	161
2847717	2847849	+	predicted RNA	antisense: RVBD_2524c	4360	132
1586722	1586780	+	predicted RNA	antisense: RVBD_1410c	4195	58
3057750	3057992	+	predicted RNA	antisense: RVBD_2744c	4175	242
3506843	3506658	-	predicted RNA	antisense: RVBD_3139 RVBD_3140	4070	185
3412782	3412791	+	predicted RNA	antisense: RVBD_3051c	4039	9
3281439	3281677	+	predicted RNA	antisense: RVBD_2940c	4013	238
2685556	2685523	-	predicted RNA	antisense: RVBD_2391	4004	33
3287860	3287648	-	predicted RNA	antisense: RVBD_2942	3938	212
3836437	3836643	+	predicted RNA	antisense: RVBD_3417c	3920	206
2739525	2739658	+	predicted RNA	antisense: RVBD_2440c	3910	133
3836780	3836988	+	predicted RNA	antisense: RVBD_3417c	3844	208
3145200	3145463	+	predicted RNA	antisense: RVBD_2839c	3830	263
2420871	2421040	+	predicted RNA	antisense: RVBD_2159c	3749	169
1108150	1108382	+	predicted RNA	antisense: RVBD_0991c	3734	232
2057901	2057724	-	predicted RNA	antisense: RVBD_1815	3596	177
3652289	3652143	-	predicted RNA	antisense: RVBD_3270	3453	146
812429	812376	-	predicted RNA	antisense: RVBD_0716	3440	53
3530175	3530279	+	predicted RNA	antisense: RVBD_3161c	3396	104
575189	575113	-	predicted RNA	antisense: RVBD_0485	3347	76
1299475	1300065	+	predicted RNA	antisense: RVBD_1168c RVBD_1169c	3298	590
3244742	3244581	-	predicted RNA	antisense: RVBD_2930	3286	161
4024581	4024620	+	predicted RNA	antisense: RVBD_3582c	3265	39
2768319	2768898	+	predicted RNA	antisense: RVBD_2466c	3225	579
2599470	2599527	+	predicted RNA	antisense: RVBD_2326c	3200	57
3217645	3217792	+	predicted RNA	antisense: RVBD_2909c	3151	147
423721	423511	-	predicted RNA	antisense: RVBD_0353 RVBD_0352	3147	210
2488251	2488093	-	predicted RNA	antisense: RVBD_2220	3138	158
461159	461594	+	predicted RNA	antisense: RVBD_0384c	3095	435
2653084	2653299	+	predicted RNA	antisense: RVBD_2373c	2962	215
1439176	1438873	-	predicted RNA	antisense: RVBD_1285 RVBD_1286	2872	303
2310234	2310374	+	predicted RNA	antisense: RVBD_2051c	2758	140
1659596	1659451	-	predicted RNA	antisense: RVBD_1471	2678	145
3486238	3486065	-	predicted RNA	antisense: RVBD_3120	2575	173
4265510	4265619	+	predicted RNA	antisense: RVBD_3803c	2556	109
1961501	1961685	+	predicted RNA	antisense: RVBD_1735c	2548	184
459840	461102	+	predicted RNA	antisense: RVBD_0384c	2541	1262
461809	462012	+	predicted RNA	antisense: RVBD_0384c	2513	203
50855	50873	+	predicted RNA	antisense: RVBD_0046c	2488	18
103869	104014	+	predicted RNA	antisense: RVBD_0094c	2484	145
1078605	1078443	-	predicted RNA	antisense: RVBD_0968	2484	162
3884934	3884789	-	predicted RNA	antisense: RVBD_3467	2484	145
1788613	1788758	+	predicted RNA	antisense: RVBD_1587c	2471	145
1224611	1224483	-	predicted RNA	antisense: RVBD_1096	2453	128
2653443	2653667	+	predicted RNA	antisense: RVBD_2373c	2291	224
110455	110344	-	predicted RNA	antisense: RVBD_0101	2270	111
938171	938010	-	predicted RNA	antisense: RVBD_0842	2260	161
459173	459268	+	predicted RNA	antisense: RVBD_0383c	2193	95
1299054	1299085	+	predicted RNA	antisense: RVBD_1168c	2181	31
4011867	4012066	+	predicted RNA	antisense: RVBD_3570c	2101	199
1439849	1439654	-	predicted RNA	antisense: RVBD_1286	1900	195
750646	750407	-	predicted RNA	antisense: RVBD_0654	1801	239
654311	654141	-	predicted RNA	antisense: RVBD_0563	1767	170
1079388	1079290	-	predicted RNA	antisense: RVBD_0969	1687	98
1660112	1660007	-	predicted RNA	antisense: RVBD_1472	1678	105
751448	751058	-	predicted RNA	antisense: RVBD_0654	1401	390
3881418	3881191	-	predicted RNA	antisense: RVBD_3463	1276	227
424088	424332	+	predicted RNA	antisense: RVBD_0354c	1267	244
3881877	3881575	-	predicted RNA	antisense: RVBD_3463	1190	302
1341377	1341613	+	predicted RNA	antisense: RVBD_1199c	1082	236
863176	862983	-	predicted RNA	antisense: RVBD_0769	1035	193
3381403	3381635	+	predicted RNA	antisense: RVBD_3023c	1006	232
1170658	1170426	-	predicted RNA	antisense: RVBD_1047	1005	232
3482678	3482446	-	predicted RNA	antisense: RVBD_3115	1004	232
3537400	3537257	-	predicted RNA	antisense: RVBD_3169	946	143
